# Supplementary material for: Atlas Florae Europaeae notes, 33. Taxonomic synopsis of East European species of the Cytisusratisbonensis group (Fabaceae)
Source: PhytoKeys. 2024 Feb 23;238:157–97. doi: 10.3897/phytokeys.238.118031 (PMC10907954; doi:10.3897/phytokeys.238.118031)
Supplement: XML Treatment for Cytisus ruthenicus [file phytokeys.238.118031-treatment1.xml]

<!DOCTYPE tp:taxon-treatment
  PUBLIC "-//TaxonX//DTD Taxonomic Treatment Publishing DTD v0 20100105//EN" "tax-treatment-NSO.dtd">
<tp:taxon-treatment xmlns:tp="http://www.plazi.org/taxpub"><tp:treatment-meta><kwd-group><label>Taxon classification</label><kwd>
                <named-content content-type="kingdom">Plantae</named-content>
              </kwd><kwd>
                <named-content content-type="order">Fabales</named-content>
              </kwd><kwd>
                <named-content content-type="family">Fabaceae</named-content>
              </kwd></kwd-group><mixed-citation publication-type="journal"><person-group><name><surname>Sennikov</surname><given-names>Alexander N.</given-names></name><name><surname>Tikhomirov</surname><given-names>Valery N.</given-names></name></person-group><article-title>Atlas Florae Europaeae notes, 33. Taxonomic synopsis of East European species of the <italic><tp:taxon-name><tp:taxon-name-part taxon-name-part-type="genus" reg="Cytisus">Cytisus</tp:taxon-name-part><tp:taxon-name-part taxon-name-part-type="species" reg="ratisbonensis">ratisbonensis</tp:taxon-name-part></tp:taxon-name></italic> group (<tp:taxon-name><tp:taxon-name-part taxon-name-part-type="family">Fabaceae</tp:taxon-name-part></tp:taxon-name>)</article-title><source>PhytoKeys</source><day>23</day><month>02</month><year>2024</year><volume>238</volume><fpage>157</fpage><lpage>197</lpage><pub-id pub-id-type="doi">10.3897/phytokeys.238.118031</pub-id></mixed-citation></tp:treatment-meta><tp:nomenclature><label>1.</label><tp:taxon-name>
              <object-id xmlns:xlink="http://www.w3.org/1999/xlink" content-type="arpha" xlink:type="simple">7908602F-3596-5107-B180-0C835C994C9B</object-id>
              <tp:taxon-name-part taxon-name-part-type="genus" reg="Cytisus">Cytisus</tp:taxon-name-part>
              <tp:taxon-name-part taxon-name-part-type="species" reg="ruthenicus">ruthenicus</tp:taxon-name-part>
            </tp:taxon-name><tp:taxon-authority>Fisch. ex Otto in Allg. Gartenzeit. 12: 347 (1844)</tp:taxon-authority><tp:nomenclature-citation-list><tp:nomenclature-citation><tp:taxon-name>
                  <tp:taxon-name-part taxon-name-part-type="status">–</tp:taxon-name-part>
                  <tp:taxon-name-part taxon-name-part-type="genus" reg="Cytisus">Cytisus</tp:taxon-name-part>
                  <tp:taxon-name-part taxon-name-part-type="species" reg="ratisbonensis">ratisbonensis</tp:taxon-name-part>
                  <tp:taxon-name-part taxon-name-part-type="infraspecific-rank">subsp.</tp:taxon-name-part>
                  <tp:taxon-name-part taxon-name-part-type="subspecies" reg="ruthenicus">ruthenicus</tp:taxon-name-part>
                </tp:taxon-name><comment> (Fisch. ex Otto) Syr. in Trudy Bot. Sada Imp. Yur’evsk. Univ. 13(1–2): 209 (1912) – <tp:taxon-name><tp:taxon-name-part taxon-name-part-type="genus" reg="Chamaecytisus">Chamaecytisus</tp:taxon-name-part><tp:taxon-name-part taxon-name-part-type="species" reg="ruthenicus">ruthenicus</tp:taxon-name-part></tp:taxon-name> (Fisch. ex Otto) Klásk. in Preslia 30: 214 (1958) – <tp:taxon-name><tp:taxon-name-part taxon-name-part-type="genus" reg="Chamaecytisus">Chamaecytisus</tp:taxon-name-part><tp:taxon-name-part taxon-name-part-type="species" reg="ratisbonensis">ratisbonensis</tp:taxon-name-part><tp:taxon-name-part taxon-name-part-type="infraspecific-rank">subsp.</tp:taxon-name-part><tp:taxon-name-part taxon-name-part-type="subspecies" reg="ruthenicus">ruthenicus</tp:taxon-name-part></tp:taxon-name> (Fisch. ex Otto) Ziel. in Arbor. Kórnickie 20: 78 (1975). </comment></tp:nomenclature-citation><tp:nomenclature-citation><tp:taxon-name>
                  <tp:taxon-name-part taxon-name-part-type="status">=</tp:taxon-name-part>
                  <tp:taxon-name-part taxon-name-part-type="genus" reg="Cytisus">Cytisus</tp:taxon-name-part>
                  <tp:taxon-name-part taxon-name-part-type="species" reg="ruthenicus">ruthenicus</tp:taxon-name-part>
                  <tp:taxon-name-part taxon-name-part-type="infraspecific-rank">var.</tp:taxon-name-part>
                  <tp:taxon-name-part taxon-name-part-type="variety" reg="zingeri">zingeri</tp:taxon-name-part>
                </tp:taxon-name><comment> Nenukow in Litvinov, Spisok Rast. Gerb. Russk. Fl. Bot. Muz. Rossiisk. Akad. Nauk 8(52): 1 (1916) – <tp:taxon-name><tp:taxon-name-part taxon-name-part-type="genus" reg="Cytisus">Cytisus</tp:taxon-name-part><tp:taxon-name-part taxon-name-part-type="species" reg="zingeri">zingeri</tp:taxon-name-part></tp:taxon-name> (Nenukow) V.I.Krecz. in Bot. Zhurn. SSSR 25: 260 (1940) – <tp:taxon-name><tp:taxon-name-part taxon-name-part-type="genus" reg="Chamaecytisus">Chamaecytisus</tp:taxon-name-part><tp:taxon-name-part taxon-name-part-type="species" reg="zingeri">zingeri</tp:taxon-name-part></tp:taxon-name> (Nenukow) Klásk. in Preslia 30: 214 (1958). Type. Russia. Nizhni Novgorod Region, Balakhna District. Chernoretsk State Forest District, pine forests on sands, 22.06.1914, <italic>I.M. Shvetsov</italic> [Herbarium Florae Rossicae No. 2552(pt.)] (lectotype LE01024070, two fragments from the right (with well-developed leaves and pods), designated by Sennikov and Tikhomirov in <xref ref-type="bibr" rid="B92">Sennikov et al. (2021</xref>: 58); isolectotypes H1279755, KW000114831, KW000114832, LE01024071, LE01024072, M0210776, MW0593001, NNSU, NS0031789, and many other collections). </comment></tp:nomenclature-citation><tp:nomenclature-citation><tp:taxon-name>
                  <tp:taxon-name-part taxon-name-part-type="status">=</tp:taxon-name-part>
                  <tp:taxon-name-part taxon-name-part-type="genus" reg="Cytisus">Cytisus</tp:taxon-name-part>
                  <tp:taxon-name-part taxon-name-part-type="species" reg="ssyreiszczikovii">ssyreiszczikovii</tp:taxon-name-part>
                </tp:taxon-name><comment> V.I.Krecz. in Bot. Zhurn. SSSR 25: 261 (1940) – <tp:taxon-name><tp:taxon-name-part taxon-name-part-type="genus" reg="Chamaecytisus">Chamaecytisus</tp:taxon-name-part><tp:taxon-name-part taxon-name-part-type="species" reg="ruthenicus">ruthenicus</tp:taxon-name-part><tp:taxon-name-part taxon-name-part-type="infraspecific-rank">var.</tp:taxon-name-part><tp:taxon-name-part taxon-name-part-type="variety" reg="ssyreiszczikovii">ssyreiszczikovii</tp:taxon-name-part></tp:taxon-name> (V.I.Krecz.) Tzvelev, Fl. Evropeiskoi Chasti SSSR 6: 222 (1987) – <tp:taxon-name><tp:taxon-name-part taxon-name-part-type="genus" reg="Chamaecytisus">Chamaecytisus</tp:taxon-name-part><tp:taxon-name-part taxon-name-part-type="species" reg="ssyreiszczikovii">ssyreiszczikovii</tp:taxon-name-part></tp:taxon-name> (V.I.Krecz.) Vasjukov &amp; Tatanov in Turczaninowia 19: 67 (2016). Type. Russia. Ulianovsk Region and District. Belyi Klyuch Village, mixed forest with oak on the watershed between Volga and Sviyaga Rivers, 02.08.1917, <italic>A.P. Shennikov</italic> (lectotype LE01017901, designated by <xref ref-type="bibr" rid="B107">Vasjukov and Tatanov (2016</xref>: 67)). </comment></tp:nomenclature-citation><tp:nomenclature-citation><tp:taxon-name>
                  <tp:taxon-name-part taxon-name-part-type="status">=</tp:taxon-name-part>
                  <tp:taxon-name-part taxon-name-part-type="genus" reg="Chamaecytisus">Chamaecytisus</tp:taxon-name-part>
                  <tp:taxon-name-part taxon-name-part-type="species" reg="pineticola">pineticola</tp:taxon-name-part>
                </tp:taxon-name><comment> Ivchenko in Ukr. Bot. Zhurn. 49: 84 (1992), syn. nov. Type. Ukraine. “In adjacentibus Kioviae, prope Irpenj, margines pineti,” 25.05.1976, <italic>I.S. Ivchenko</italic> (holotype KW). </comment></tp:nomenclature-citation></tp:nomenclature-citation-list></tp:nomenclature><tp:treatment-sec sec-type="material" id="SECID0EV2AG"><title>Type.</title><p>Crimea. “Ex Tauria”, <italic>P.S. Pallas</italic> in Herb. Bieberstein (lectotype LE01043886, designated here). Fig. <xref ref-type="fig" rid="F2">2</xref>.</p><fig id="F2" position="float" orientation="portrait"><object-id xmlns:xlink="http://www.w3.org/1999/xlink" content-type="doi" xlink:type="simple">10.3897/phytokeys.238.118031.figure2</object-id><object-id xmlns:xlink="http://www.w3.org/1999/xlink" content-type="arpha" xlink:type="simple">11527A97-8B4D-5BD2-9AE8-F6FCBBAD2ACC</object-id><label>Figure 2.</label><caption><p>Lectotype of <italic><tp:taxon-name><tp:taxon-name-part taxon-name-part-type="genus" reg="Cytisus">Cytisus</tp:taxon-name-part><tp:taxon-name-part taxon-name-part-type="species" reg="ruthenicus">ruthenicus</tp:taxon-name-part></tp:taxon-name></italic> Fisch. ex Otto.</p></caption><graphic xmlns:xlink="http://www.w3.org/1999/xlink" xlink:href="phytokeys-238-157_article-118031__-g002.jpg" position="float" orientation="portrait" xlink:type="simple" id="oo_991056.jpg"><uri content-type="original_file" xlink:type="simple">https://binary.pensoft.net/fig/991056</uri></graphic></fig></tp:treatment-sec><tp:treatment-sec sec-type="description" id="SECID0EZ3AG"><title>Description.</title><p>Upright shrubs with erect stems up to 120(200) cm tall and long branches. Leaves with obovate leaflets, glabrous above, with appressed hairs 0.2–0.4 mm long below, petioles sparsely covered with appressed hairs. Flowers strictly lateral, 1–4 in axils, on pedicels 5–7 mm long, yellow; calyx 10–12 mm long, with appressed hairs 0.4–0.6 mm long; standard suborbicular, glabrous above.</p></tp:treatment-sec><tp:treatment-sec sec-type="distribution" id="SECID0E53AG"><title>Distribution.</title><p>Europe: Poland (<xref ref-type="bibr" rid="B116">Zieliński 1975</xref>; <xref ref-type="bibr" rid="B12">Danielewicz 2020</xref>), Moldova (<xref ref-type="bibr" rid="B40">Heydemann 1986</xref>), Belarus (<xref ref-type="bibr" rid="B88">Semerenko 1999</xref>; <xref ref-type="bibr" rid="B15">Dubovik 2016</xref>), Ukraine (<xref ref-type="bibr" rid="B106">Tzvelev 1987</xref>; <xref ref-type="bibr" rid="B18">Fedoronchuk 2019</xref>, <xref ref-type="bibr" rid="B19">2022</xref>), Crimea (<xref ref-type="bibr" rid="B112">Yena 2012</xref>), Russia (central, southern and south-eastern parts: <xref ref-type="bibr" rid="B106">Tzvelev 1987</xref>), Kazakhstan (north-western part: <xref ref-type="bibr" rid="B104">Tulaganova 1981</xref>; <xref ref-type="bibr" rid="B1">Abdulina 1999</xref>). Asia: Russia (south-western Siberia: <xref ref-type="bibr" rid="B58">Kurbatsky 1994</xref>; northern Caucasus: <xref ref-type="bibr" rid="B115">Zernov 2006</xref>), Georgia, Kazakhstan (north-western and northern parts: <xref ref-type="bibr" rid="B104">Tulaganova 1981</xref>). Apparently, the species is present also in Slovakia (<xref ref-type="bibr" rid="B43">Holub and Bertová 1988</xref>), although the relevant herbarium material has not been revised. Its presence in Hungary and Romania is also expected.</p></tp:treatment-sec><tp:treatment-sec sec-type="ecology" id="SECID0EE6AG"><title>Ecology.</title><p>In the forest zone, the species is largely confined to rather dry pine and mixed forests, growing mostly in open places (forest margins and clearings); in the forest steppe and steppe zones, the species is found in open places in forested dry creeks.</p></tp:treatment-sec><tp:treatment-sec sec-type="Chromosome counts" id="SECID0EJ6AG"><title>Chromosome counts.</title><p>2n = 50 (<xref ref-type="bibr" rid="B74">Parfionaŭ et al. 1975</xref>, as <italic><tp:taxon-name><tp:taxon-name-part taxon-name-part-type="genus" reg="Chamaecytisus">Chamaecytisus</tp:taxon-name-part></tp:taxon-name></italic> sp. and <italic><tp:taxon-name><tp:taxon-name-part taxon-name-part-type="genus" reg="Cytisus">C.</tp:taxon-name-part><tp:taxon-name-part taxon-name-part-type="species" reg="ruthenicus">ruthenicus</tp:taxon-name-part></tp:taxon-name></italic>); material collected from native populations in Gomel, Grodno and Minsk Regions of Belarus and Zhitomir Region of Ukraine; vouchers at MSK. 2n = 100 (<xref ref-type="bibr" rid="B87">Semerenko 1984</xref>); material collected from native populations in Gomel Region; vouchers at MSK. Dubious record: 2n = 100 (<xref ref-type="bibr" rid="B25">Forissier 1973</xref>, as <italic><tp:taxon-name><tp:taxon-name-part taxon-name-part-type="genus" reg="Chamaecytisus">Chamaecytisus</tp:taxon-name-part><tp:taxon-name-part taxon-name-part-type="species" reg="ruthenicus">ruthenicus</tp:taxon-name-part></tp:taxon-name></italic>); material received from the Main Botanical Garden in Moscow, originating from Moscow and Riazan Regions of Russia; vouchers unknown.</p></tp:treatment-sec><tp:treatment-sec sec-type="Notes on nomenclature" id="SECID0EYABG"><title>Notes on nomenclature.</title><p><italic><tp:taxon-name><tp:taxon-name-part taxon-name-part-type="genus" reg="Cytisus">Cytisus</tp:taxon-name-part><tp:taxon-name-part taxon-name-part-type="species" reg="ruthenicus">ruthenicus</tp:taxon-name-part></tp:taxon-name></italic> was originally named by F. von Fischer who cultivated plants from the southern course of the Volga River and the southern Ural Mountains in the private botanical garden of Count Alexei Razumovsky. Fischer cultivated rather variable plants received from various collectors, evidently from Friedrich Helm (the Urals) and possibly from Johan Peter Falk (Volga). As evident from herbarium vouchers, subsequently transferred from Gorenki to the Imperial Botanical Garden in St. Petersburg, Fischer introduced the plants from Volga under the provisional name “<italic><tp:taxon-name><tp:taxon-name-part taxon-name-part-type="genus" reg="Cytisus">Cytisus</tp:taxon-name-part><tp:taxon-name-part taxon-name-part-type="species" reg="supinus">supinus</tp:taxon-name-part></tp:taxon-name></italic> s. <italic>volgensis</italic>” (<xref ref-type="bibr" rid="B22">Fischer 1808</xref>: 110, <xref ref-type="bibr" rid="B23">1812</xref>: 68). The epithet “ruthenicus” appeared later on herbarium labels and with seeds distributed by Fischer; for the first time, it appeared in print in the first catalogue of plants cultivated in the Botanical Garden in Petersburg (<xref ref-type="bibr" rid="B24">Fischer 1824</xref>: 25). Since then, it was mentioned in a number of publications, all without any descriptive matter.</p><p><xref ref-type="bibr" rid="B110">Wołoszczak (1886)</xref> has been commonly cited as the place of valid publication of <italic><tp:taxon-name><tp:taxon-name-part taxon-name-part-type="genus" reg="Cytisus">C.</tp:taxon-name-part><tp:taxon-name-part taxon-name-part-type="species" reg="ruthenicus">ruthenicus</tp:taxon-name-part></tp:taxon-name></italic>, also by those who published new nomenclatural combinations based on this species name. The material used and distributed by Wołoszczak (<xref ref-type="bibr" rid="B51">Kerner 1893</xref>) largely belongs to <italic><tp:taxon-name><tp:taxon-name-part taxon-name-part-type="genus" reg="Cytisus">C.</tp:taxon-name-part><tp:taxon-name-part taxon-name-part-type="species" reg="cinereus">cinereus</tp:taxon-name-part></tp:taxon-name></italic>, with a minor admixture of <italic><tp:taxon-name><tp:taxon-name-part taxon-name-part-type="genus" reg="Cytisus">C.</tp:taxon-name-part><tp:taxon-name-part taxon-name-part-type="species" reg="ruthenicus">ruthenicus</tp:taxon-name-part></tp:taxon-name></italic>. Nevertheless, the species name was validly published earlier (<xref ref-type="bibr" rid="B72">Otto 1844</xref>) with a sole reference to an extensive description under <italic><tp:taxon-name><tp:taxon-name-part taxon-name-part-type="genus" reg="Cytisus">C.</tp:taxon-name-part><tp:taxon-name-part taxon-name-part-type="species" reg="supinus">supinus</tp:taxon-name-part></tp:taxon-name></italic> M.Bieb. non L. (<xref ref-type="bibr" rid="B68">Marschall von Bieberstein 1819</xref>), which is referable to the same plants as intended by Fischer.</p><p>Under <italic><tp:taxon-name><tp:taxon-name-part taxon-name-part-type="genus" reg="Cytisus">C.</tp:taxon-name-part><tp:taxon-name-part taxon-name-part-type="species" reg="supinus">supinus</tp:taxon-name-part></tp:taxon-name></italic>, <xref ref-type="bibr" rid="B68">Marschall von Bieberstein (1819</xref>: 476) described plants with foliose inflorescences and appressed pubescence on calyces and pedicels, and hairy pods. He discussed Fischer’s plants named “<italic><tp:taxon-name><tp:taxon-name-part taxon-name-part-type="genus" reg="Cytisus">Cytisus</tp:taxon-name-part><tp:taxon-name-part taxon-name-part-type="species" reg="supinus">supinus</tp:taxon-name-part></tp:taxon-name></italic> s. <italic>volgensis</italic>” as a variety of his species. In the personal collection of Bieberstein at LE, there is a specimen labelled “<italic><tp:taxon-name><tp:taxon-name-part taxon-name-part-type="genus" reg="Cytisus">C.</tp:taxon-name-part><tp:taxon-name-part taxon-name-part-type="species" reg="supinus">supinus</tp:taxon-name-part></tp:taxon-name></italic>” and collected from “Tauria” (Crimea), which is in complete agreement with the characters stated by Bieberstein and represents a typical specimen of <italic><tp:taxon-name><tp:taxon-name-part taxon-name-part-type="genus" reg="Cytisus">C.</tp:taxon-name-part><tp:taxon-name-part taxon-name-part-type="species" reg="ruthenicus">ruthenicus</tp:taxon-name-part></tp:taxon-name></italic> as currently understood (<xref ref-type="bibr" rid="B106">Tzvelev 1987</xref>). This specimen is designated as a lectotype of <italic><tp:taxon-name><tp:taxon-name-part taxon-name-part-type="genus" reg="Cytisus">C.</tp:taxon-name-part><tp:taxon-name-part taxon-name-part-type="species" reg="ruthenicus">ruthenicus</tp:taxon-name-part></tp:taxon-name></italic> here.</p><p>In spite of the change in the presumed basionym, all combinations published without references to the actual basionym or explicitly based on <italic><tp:taxon-name><tp:taxon-name-part taxon-name-part-type="genus" reg="Cytisus">C.</tp:taxon-name-part><tp:taxon-name-part taxon-name-part-type="species" reg="ruthenicus">ruthenicus</tp:taxon-name-part></tp:taxon-name></italic> “Fisch. ex Woł.” are validly published as based on <italic><tp:taxon-name><tp:taxon-name-part taxon-name-part-type="genus" reg="Cytisus">C.</tp:taxon-name-part><tp:taxon-name-part taxon-name-part-type="species" reg="ruthenicus">ruthenicus</tp:taxon-name-part></tp:taxon-name></italic> Fisch. ex Otto under Art. 41.4 and 41.8(a).</p></tp:treatment-sec><tp:treatment-sec sec-type="distribution" id="SECID0EEHBG"><title>Notes on taxonomy and distribution.</title><p>The name <italic><tp:taxon-name><tp:taxon-name-part taxon-name-part-type="genus" reg="Cytisus">Cytisus</tp:taxon-name-part><tp:taxon-name-part taxon-name-part-type="species" reg="zingeri">zingeri</tp:taxon-name-part></tp:taxon-name></italic> belongs to a variety with completely glabrous pods, branches and leaves, which is known from several localities at the confluence of Oka and Volga Rivers in Nizhni Novgorod and Vladimir Regions and in two localities in Kurgan Region (<xref ref-type="bibr" rid="B92">Sennikov et al. 2021</xref>). This variety has no separate distribution area, commonly co-occurs with the hairy plants at the same locality (<xref ref-type="bibr" rid="B70">Nenukow 1916</xref>), and plants with intermediate characters are common.</p><p><italic><tp:taxon-name><tp:taxon-name-part taxon-name-part-type="genus" reg="Cytisus">Cytisus</tp:taxon-name-part><tp:taxon-name-part taxon-name-part-type="species" reg="ssyreiszczikovii">ssyreiszczikovii</tp:taxon-name-part></tp:taxon-name></italic> was described as a presumed hybrid between <italic><tp:taxon-name><tp:taxon-name-part taxon-name-part-type="genus" reg="Cytisus">C.</tp:taxon-name-part><tp:taxon-name-part taxon-name-part-type="species" reg="ruthenicus">ruthenicus</tp:taxon-name-part></tp:taxon-name></italic> and <italic><tp:taxon-name><tp:taxon-name-part taxon-name-part-type="genus" reg="Cytisus">C.</tp:taxon-name-part><tp:taxon-name-part taxon-name-part-type="species" reg="zingeri">zingeri</tp:taxon-name-part></tp:taxon-name></italic>; in our circumscription, such less hairy plants clearly fall within the variability of the species.</p><p><italic><tp:taxon-name><tp:taxon-name-part taxon-name-part-type="genus" reg="Cytisus">Cytisus</tp:taxon-name-part><tp:taxon-name-part taxon-name-part-type="species" reg="ruthenicus">ruthenicus</tp:taxon-name-part></tp:taxon-name></italic> was frequently confused with <italic><tp:taxon-name><tp:taxon-name-part taxon-name-part-type="genus" reg="Cytisus">C.</tp:taxon-name-part><tp:taxon-name-part taxon-name-part-type="species" reg="ratisbonensis">ratisbonensis</tp:taxon-name-part></tp:taxon-name></italic> because of their leaves glabrous above; it differs from the latter by upright, taller stems and a longer pubescence on young shoots, petioles and calyces. <italic><tp:taxon-name><tp:taxon-name-part taxon-name-part-type="genus" reg="Cytisus">Cytisus</tp:taxon-name-part><tp:taxon-name-part taxon-name-part-type="species" reg="ruthenicus">ruthenicus</tp:taxon-name-part></tp:taxon-name></italic> has not been formally reported from Romania, but apparently passed under the misapplied name <tp:taxon-name><tp:taxon-name-part taxon-name-part-type="genus" reg="Cytisus">C.</tp:taxon-name-part><tp:taxon-name-part taxon-name-part-type="species" reg="ratisbonensis">ratisbonensis</tp:taxon-name-part><tp:taxon-name-part taxon-name-part-type="infraspecific-rank">var.</tp:taxon-name-part><tp:taxon-name-part taxon-name-part-type="variety" reg="biflorus">biflorus</tp:taxon-name-part></tp:taxon-name> in <xref ref-type="bibr" rid="B32">Grinţescu (1957)</xref>.</p><p>Similarly, its presence of Slovakia was implied by <xref ref-type="bibr" rid="B43">Holub and Bertová (1988)</xref>, who noted the occurrence of taller plants in the eastern part of the country.</p><p>In the Caucasus, <italic><tp:taxon-name><tp:taxon-name-part taxon-name-part-type="genus" reg="Cytisus">C.</tp:taxon-name-part><tp:taxon-name-part taxon-name-part-type="species" reg="ruthenicus">ruthenicus</tp:taxon-name-part></tp:taxon-name></italic> was included in <italic><tp:taxon-name><tp:taxon-name-part taxon-name-part-type="genus" reg="Cytisus">C.</tp:taxon-name-part><tp:taxon-name-part taxon-name-part-type="species" reg="caucasicus">caucasicus</tp:taxon-name-part></tp:taxon-name></italic> (<xref ref-type="bibr" rid="B33">Grossheim 1952</xref>; <xref ref-type="bibr" rid="B39">Gvinianidze 1981</xref>), which was synonymised with <italic><tp:taxon-name><tp:taxon-name-part taxon-name-part-type="genus" reg="Cytisus">C.</tp:taxon-name-part><tp:taxon-name-part taxon-name-part-type="species" reg="ruthenicus">ruthenicus</tp:taxon-name-part></tp:taxon-name></italic> by <xref ref-type="bibr" rid="B106">Tzvelev (1987)</xref>. <italic><tp:taxon-name><tp:taxon-name-part taxon-name-part-type="genus" reg="Cytisus">Cytisus</tp:taxon-name-part><tp:taxon-name-part taxon-name-part-type="species" reg="caucasicus">caucasicus</tp:taxon-name-part></tp:taxon-name></italic> was described as different from <italic><tp:taxon-name><tp:taxon-name-part taxon-name-part-type="genus" reg="Cytisus">C.</tp:taxon-name-part><tp:taxon-name-part taxon-name-part-type="species" reg="ruthenicus">ruthenicus</tp:taxon-name-part></tp:taxon-name></italic> in a greater pubescence of the plant, which is less appressed and longer than in the latter species (<xref ref-type="bibr" rid="B34">Grossheim and Schischkin 1928</xref>). Our revision of herbarium collections confirms a broad distribution of <italic><tp:taxon-name><tp:taxon-name-part taxon-name-part-type="genus" reg="Cytisus">C.</tp:taxon-name-part><tp:taxon-name-part taxon-name-part-type="species" reg="ruthenicus">ruthenicus</tp:taxon-name-part></tp:taxon-name></italic> in the Caucasus and its separation from <italic><tp:taxon-name><tp:taxon-name-part taxon-name-part-type="genus" reg="Cytisus">C.</tp:taxon-name-part><tp:taxon-name-part taxon-name-part-type="species" reg="caucasicus">caucasicus</tp:taxon-name-part></tp:taxon-name></italic>.</p><p><italic><tp:taxon-name><tp:taxon-name-part taxon-name-part-type="genus" reg="Chamaecytisus">Chamaecytisus</tp:taxon-name-part><tp:taxon-name-part taxon-name-part-type="species" reg="pineticola">pineticola</tp:taxon-name-part></tp:taxon-name></italic> was distinguished from <italic><tp:taxon-name><tp:taxon-name-part taxon-name-part-type="genus" reg="Cytisus">C.</tp:taxon-name-part><tp:taxon-name-part taxon-name-part-type="species" reg="ruthenicus">ruthenicus</tp:taxon-name-part></tp:taxon-name></italic> by its occurrence in Ukrainian pine forests rather than Russian steppes and by presumed differences in the density of pubescence and flower size (<xref ref-type="bibr" rid="B47">Ivchenko and Shevera 1992</xref>). As evident from the protologue, the authors misapplied the name <italic><tp:taxon-name><tp:taxon-name-part taxon-name-part-type="genus" reg="Cytisus">C.</tp:taxon-name-part><tp:taxon-name-part taxon-name-part-type="species" reg="ruthenicus">ruthenicus</tp:taxon-name-part></tp:taxon-name></italic> to <italic><tp:taxon-name><tp:taxon-name-part taxon-name-part-type="genus" reg="Cytisus">C.</tp:taxon-name-part><tp:taxon-name-part taxon-name-part-type="species" reg="cinereus">cinereus</tp:taxon-name-part></tp:taxon-name></italic>, because the collections distributed by Wołoszczak under <italic><tp:taxon-name><tp:taxon-name-part taxon-name-part-type="genus" reg="Cytisus">C.</tp:taxon-name-part><tp:taxon-name-part taxon-name-part-type="species" reg="ruthenicus">ruthenicus</tp:taxon-name-part></tp:taxon-name></italic> belong to <italic><tp:taxon-name><tp:taxon-name-part taxon-name-part-type="genus" reg="Cytisus">C.</tp:taxon-name-part><tp:taxon-name-part taxon-name-part-type="species" reg="cinereus">cinereus</tp:taxon-name-part></tp:taxon-name></italic>, and their comparisons are, therefore, incorrect. Besides, the authors compared their new species with <italic><tp:taxon-name><tp:taxon-name-part taxon-name-part-type="genus" reg="Cytisus">C.</tp:taxon-name-part><tp:taxon-name-part taxon-name-part-type="species" reg="borysthenicus">borysthenicus</tp:taxon-name-part></tp:taxon-name></italic>, which was presumably different in a denser pubescence, broader leaflets and nearly glabrous standard. The scattered pubescence on the upper side of its lanceolate leaflets indicated in the protologue (<xref ref-type="bibr" rid="B47">Ivchenko and Shevera 1992</xref>) corresponds to the hybrid between <italic><tp:taxon-name><tp:taxon-name-part taxon-name-part-type="genus" reg="Cytisus">C.</tp:taxon-name-part><tp:taxon-name-part taxon-name-part-type="species" reg="borysthenicus">borysthenicus</tp:taxon-name-part></tp:taxon-name></italic> and <italic><tp:taxon-name><tp:taxon-name-part taxon-name-part-type="genus" reg="Cytisus">C.</tp:taxon-name-part><tp:taxon-name-part taxon-name-part-type="species" reg="ruthenicus">ruthenicus</tp:taxon-name-part></tp:taxon-name></italic>, which is quite common along the Dnepr River, but authentic specimens from the type population (KW) undoubtedly belong to <italic><tp:taxon-name><tp:taxon-name-part taxon-name-part-type="genus" reg="Cytisus">C.</tp:taxon-name-part><tp:taxon-name-part taxon-name-part-type="species" reg="ruthenicus">ruthenicus</tp:taxon-name-part></tp:taxon-name></italic> s. str.</p></tp:treatment-sec><ref-list><ref id="B92"><mixed-citation xmlns:xlink="http://www.w3.org/1999/xlink" xlink:type="simple"><person-group><name name-style="western"><surname>Sennikov</surname><given-names>AN</given-names></name><name name-style="western"><surname>Tikhomirov</surname><given-names>VN</given-names></name><name name-style="western"><surname>Birykova</surname><given-names>OV</given-names></name><name name-style="western"><surname>Mininzon</surname><given-names>IL</given-names></name></person-group> (<year>2021</year>) <article-title>Personalities of Russian amateur botany, 3. Ivan Markelovitsch Schvetzov (1852–1924) and Theodor Stepanovitsch Nenukow (1883–1934), prominent experts in the flora of Nizhni Novgorod Region, and the taxonomic identity of plant species described by Nenukow.</article-title><source>Memoranda Societatis Pro Fauna et Flora Fennica</source><volume>97</volume>: <fpage>48</fpage>–<lpage>63</lpage>.</mixed-citation></ref><ref id="B107"><mixed-citation xmlns:xlink="http://www.w3.org/1999/xlink" xlink:type="simple"><person-group><name name-style="western"><surname>Vasjukov</surname><given-names>VM</given-names></name><name name-style="western"><surname>Tatanov</surname><given-names>IV</given-names></name></person-group> (<year>2016</year>) New combinations in <italic><tp:taxon-name><tp:taxon-name-part taxon-name-part-type="genus">Campanula</tp:taxon-name-part></tp:taxon-name></italic> and <italic><tp:taxon-name><tp:taxon-name-part taxon-name-part-type="genus">Chamaecytisus.</tp:taxon-name-part></tp:taxon-name></italic> Turczaninowia 19: 67–69. <ext-link xlink:type="simple" ext-link-type="doi" xlink:href="10.14258/turczaninowia.19.2.8">https://doi.org/10.14258/turczaninowia.19.2.8</ext-link> [In Russian]</mixed-citation></ref><ref id="B116"><mixed-citation xmlns:xlink="http://www.w3.org/1999/xlink" xlink:type="simple"><person-group><name name-style="western"><surname>Zieliński</surname><given-names>J</given-names></name></person-group> (<year>1975</year>) <article-title>Rodzaj <italic><tp:taxon-name><tp:taxon-name-part taxon-name-part-type="genus">Cytisus</tp:taxon-name-part></tp:taxon-name></italic> L. s.l. w Polsce.</article-title><source>Arboretum Kórnickie</source><volume>20</volume>: <fpage>47</fpage>–<lpage>111</lpage>.</mixed-citation></ref><ref id="B12"><mixed-citation xmlns:xlink="http://www.w3.org/1999/xlink" xlink:type="simple"><person-group><name name-style="western"><surname>Danielewicz</surname><given-names>W</given-names></name></person-group> (<year>2020</year>) <article-title><italic><tp:taxon-name><tp:taxon-name-part taxon-name-part-type="genus">Chamaecytisus</tp:taxon-name-part></tp:taxon-name></italic> Link.</article-title> In: <person-group><name name-style="western"><surname>Mirek</surname><given-names>Z</given-names></name><name name-style="western"><surname>Piękoś-Mirkowa</surname><given-names>H</given-names></name><name name-style="western"><surname>Zając</surname><given-names>A</given-names></name><name name-style="western"><surname>Zając</surname><given-names>M</given-names></name></person-group> (<role>Eds</role>) <issue-title>Vascular plants of Poland: An annotated checklist.</issue-title><source>W. Szafer Institute of Botany, Polish Academy of Sciences, Kraków</source>, <fpage>58</fpage>–<lpage>58</lpage>.</mixed-citation></ref><ref id="B40"><mixed-citation xmlns:xlink="http://www.w3.org/1999/xlink" xlink:type="simple"><person-group><name name-style="western"><surname>Heydemann</surname><given-names>TS</given-names></name></person-group> (<year>1986</year>) <source>Manual of vascular plants of the Moldavian SSR, 3<sup>th</sup> edn.</source><publisher-name>Science Publishers</publisher-name>, <publisher-loc>Chișinău</publisher-loc>, <size units="page">637 pp</size>. [In Russian]</mixed-citation></ref><ref id="B88"><mixed-citation xmlns:xlink="http://www.w3.org/1999/xlink" xlink:type="simple"><person-group><name name-style="western"><surname>Semerenko</surname><given-names>LV</given-names></name></person-group> (<year>1999</year>) <article-title><tp:taxon-name><tp:taxon-name-part taxon-name-part-type="family">Fabaceae</tp:taxon-name-part></tp:taxon-name> Lindl.</article-title> In: <person-group><name name-style="western"><surname>Parfenov</surname><given-names>VI</given-names></name></person-group> (<role>Ed.</role>) <issue-title>Manual of vascular plants of Belarus.</issue-title><source>Design PRO, Minsk</source>, <fpage>164</fpage>–<lpage>182</lpage>. [In Russian]</mixed-citation></ref><ref id="B15"><mixed-citation xmlns:xlink="http://www.w3.org/1999/xlink" xlink:type="simple"><person-group><name name-style="western"><surname>Dubovik</surname><given-names>DV</given-names></name></person-group> (<year>2016</year>) <article-title>The genus <italic><tp:taxon-name><tp:taxon-name-part taxon-name-part-type="genus">Chamaecytisus</tp:taxon-name-part></tp:taxon-name></italic> (<tp:taxon-name><tp:taxon-name-part taxon-name-part-type="family">Fabaceae</tp:taxon-name-part></tp:taxon-name>) in Belarus.</article-title><source>Botanika (Minsk)</source><volume>45</volume>: <fpage>50</fpage>–<lpage>53</lpage>. [In Russian]</mixed-citation></ref><ref id="B106"><mixed-citation xmlns:xlink="http://www.w3.org/1999/xlink" xlink:type="simple"><person-group><name name-style="western"><surname>Tzvelev</surname><given-names>NN</given-names></name></person-group> (<year>1987</year>) <article-title><italic><tp:taxon-name><tp:taxon-name-part taxon-name-part-type="genus">Chamaecytisus</tp:taxon-name-part></tp:taxon-name></italic> Link.</article-title> In: <person-group><name name-style="western"><surname>Fedorov</surname><given-names>AA</given-names></name></person-group> (<role>Ed.</role>) <issue-title>Flora of Eastern Europe, Vol.</issue-title><source>6. Science Publishers, Leningrad</source>, <fpage>216</fpage>–<lpage>225</lpage>. [In Russian]</mixed-citation></ref><ref id="B18"><mixed-citation xmlns:xlink="http://www.w3.org/1999/xlink" xlink:type="simple"><person-group><name name-style="western"><surname>Fedoronchuk</surname><given-names>NM</given-names></name></person-group> (<year>2019</year>) <article-title>A synopsis of the family <tp:taxon-name><tp:taxon-name-part taxon-name-part-type="family">Fabaceae</tp:taxon-name-part></tp:taxon-name> in the flora of Ukraine. IV. Subfamily <tp:taxon-name><tp:taxon-name-part taxon-name-part-type="subfamily">Faboideae</tp:taxon-name-part></tp:taxon-name> (tribes Cicereae, <tp:taxon-name><tp:taxon-name-part taxon-name-part-type="tribe">Trifolieae</tp:taxon-name-part></tp:taxon-name>, <tp:taxon-name><tp:taxon-name-part taxon-name-part-type="tribe">Lupulineae</tp:taxon-name-part></tp:taxon-name>, <tp:taxon-name><tp:taxon-name-part taxon-name-part-type="tribe">Crotularieae</tp:taxon-name-part></tp:taxon-name>, <tp:taxon-name><tp:taxon-name-part taxon-name-part-type="tribe">Genisteae</tp:taxon-name-part></tp:taxon-name>).</article-title><source>Ukrains’kyi Botanichnyi Zhurnal</source><volume>76</volume>(<issue>4</issue>): <fpage>281</fpage>–<lpage>300</lpage>. <ext-link xlink:type="simple" ext-link-type="doi" xlink:href="10.15407/ukrbotj76.04.281">https://doi.org/10.15407/ukrbotj76.04.281</ext-link> [In Ukrainian]</mixed-citation></ref><ref id="B19"><mixed-citation xmlns:xlink="http://www.w3.org/1999/xlink" xlink:type="simple"><person-group><name name-style="western"><surname>Fedoronchuk</surname><given-names>NM</given-names></name></person-group> (<year>2022</year>) <article-title>Ukrainian flora checklist. 2: Family <tp:taxon-name><tp:taxon-name-part taxon-name-part-type="family">Fabaceae</tp:taxon-name-part></tp:taxon-name> (<tp:taxon-name><tp:taxon-name-part taxon-name-part-type="order">Fabales</tp:taxon-name-part></tp:taxon-name>, Angiosperms).</article-title><source>Chornomorski Botanical Journal</source><volume>18</volume>(<issue>2</issue>): <fpage>97</fpage>–<lpage>138</lpage>. <ext-link xlink:type="simple" ext-link-type="doi" xlink:href="10.32999/ksu1990-553X/2022-18-2-1">https://doi.org/10.32999/ksu1990-553X/2022-18-2-1</ext-link> [In Ukrainian]</mixed-citation></ref><ref id="B112"><mixed-citation xmlns:xlink="http://www.w3.org/1999/xlink" xlink:type="simple"><person-group><name name-style="western"><surname>Yena</surname><given-names>AV</given-names></name></person-group> (<year>2012</year>) <source>Spontaneous flora of the Crimean Peninsula. N.</source><publisher-name>Orianda</publisher-name>, <publisher-loc>Simferopol</publisher-loc>, <size units="page">232 pp</size>. [In Russian]</mixed-citation></ref><ref id="B104"><mixed-citation xmlns:xlink="http://www.w3.org/1999/xlink" xlink:type="simple"><person-group><name name-style="western"><surname>Tulaganova</surname><given-names>M</given-names></name></person-group> (<year>1981</year>) <article-title><italic><tp:taxon-name><tp:taxon-name-part taxon-name-part-type="genus">Chamaecytisus</tp:taxon-name-part></tp:taxon-name></italic> Link.</article-title> In: <person-group><name name-style="western"><surname>Kamelin</surname><given-names>RV</given-names></name><name name-style="western"><surname>Kovalevskaya</surname><given-names>SS</given-names></name><name name-style="western"><surname>Nabiev</surname><given-names>MM</given-names></name></person-group> (<role>Eds</role>) <issue-title>Manual of vascular plants of Central Asia, Vol.</issue-title><source>6. Science Publishers, Uzbek Academy of Sciences, Tashkent</source>, <fpage>19</fpage>–<lpage>19</lpage>. [In Russian]</mixed-citation></ref><ref id="B1"><mixed-citation xmlns:xlink="http://www.w3.org/1999/xlink" xlink:type="simple"><person-group><name name-style="western"><surname>Abdulina</surname><given-names>SA</given-names></name></person-group> (<year>1999</year>) <source>Checklist of vascular plants of Kazakhstan.</source><publisher-name>Institute of Botany and Phytointroduction</publisher-name>, <publisher-loc>Almaty</publisher-loc>, <size units="page">187 pp</size>.</mixed-citation></ref><ref id="B58"><mixed-citation xmlns:xlink="http://www.w3.org/1999/xlink" xlink:type="simple"><person-group><name name-style="western"><surname>Kurbatsky</surname><given-names>VI</given-names></name></person-group> (<year>1994</year>) <italic><tp:taxon-name><tp:taxon-name-part taxon-name-part-type="genus">Chamaecytisus</tp:taxon-name-part></tp:taxon-name></italic> Link. In: Polozhii AV, Malyshev LI (Eds) Flora of Siberia, Vol. 9. Science Publishers, Novosibirsk, 209, 213. [In Russian]</mixed-citation></ref><ref id="B115"><mixed-citation xmlns:xlink="http://www.w3.org/1999/xlink" xlink:type="simple"><person-group><name name-style="western"><surname>Zernov</surname><given-names>AS</given-names></name></person-group> (<year>2006</year>) <source>Flora of the North-Western Caucasus.</source><publisher-name>KMK Scientific Press</publisher-name>, <publisher-loc>Moscow</publisher-loc>, <size units="page">664 pp</size>. [In Russian]</mixed-citation></ref><ref id="B43"><mixed-citation xmlns:xlink="http://www.w3.org/1999/xlink" xlink:type="simple"><person-group><name name-style="western"><surname>Holub</surname><given-names>J</given-names></name><name name-style="western"><surname>Bertová</surname><given-names>L</given-names></name></person-group> (<year>1988</year>) <article-title><italic><tp:taxon-name><tp:taxon-name-part taxon-name-part-type="genus">Chamaecytisus</tp:taxon-name-part></tp:taxon-name></italic> Link.</article-title> In: <person-group><name name-style="western"><surname>Bertová</surname><given-names>L</given-names></name></person-group> (<role>Ed.</role>) <issue-title>Flóra Slovenska, Vol.</issue-title><source>IV/4. Veda, Bratislava</source>, <fpage>32</fpage>–<lpage>60</lpage>.</mixed-citation></ref><ref id="B74"><mixed-citation xmlns:xlink="http://www.w3.org/1999/xlink" xlink:type="simple"><person-group><name name-style="western"><surname>Parfionaŭ</surname><given-names>VI</given-names></name><name name-style="western"><surname>Dzmitryeva</surname><given-names>SA</given-names></name><name name-style="western"><surname>Siemiarenka</surname><given-names>LV</given-names></name></person-group> (<year>1975</year>) <article-title>Caryological studies of some species occurring at the limits of their distribution areas. Viesci Akademii Navuk Bielaruskaj SSR.</article-title><source>Seryja Bijalagičnych Navuk</source><volume>1975</volume>(<issue>2</issue>): <fpage>5</fpage>–<lpage>14</lpage>. [In Belorussian]</mixed-citation></ref><ref id="B87"><mixed-citation xmlns:xlink="http://www.w3.org/1999/xlink" xlink:type="simple"><person-group><name name-style="western"><surname>Semerenko</surname><given-names>LV</given-names></name></person-group> (<year>1984</year>) <source>Caryological analysis of peripheral populations of plant species in Belorussia in light of speciation.</source><publisher-name>Institute of Experimental Botany</publisher-name>, <publisher-loc>Academy of Sciences of the Belorussian SSR, Minsk</publisher-loc>, <size units="page">393 pp</size>. [In Russian]</mixed-citation></ref><ref id="B25"><mixed-citation xmlns:xlink="http://www.w3.org/1999/xlink" xlink:type="simple"><person-group><name name-style="western"><surname>Forissier</surname><given-names>R</given-names></name></person-group> (<year>1973</year>) <article-title>Recherches cytotaxonomiques préliminaires sur les genres <italic><tp:taxon-name><tp:taxon-name-part taxon-name-part-type="genus">Lembotropis</tp:taxon-name-part></tp:taxon-name></italic>, <italic><tp:taxon-name><tp:taxon-name-part taxon-name-part-type="genus">Cytisus</tp:taxon-name-part></tp:taxon-name></italic>, <italic><tp:taxon-name><tp:taxon-name-part taxon-name-part-type="genus">Chamaecytisus</tp:taxon-name-part></tp:taxon-name></italic>, <italic><tp:taxon-name><tp:taxon-name-part taxon-name-part-type="genus">Genista</tp:taxon-name-part></tp:taxon-name></italic> et <italic><tp:taxon-name><tp:taxon-name-part taxon-name-part-type="genus">Chamaespartium</tp:taxon-name-part></tp:taxon-name></italic>.</article-title><source>Bulletin de la Société Neuchâteloise des Sciences Naturelles</source><volume>96</volume>: <fpage>51</fpage>–<lpage>65</lpage>.</mixed-citation></ref><ref id="B22"><mixed-citation xmlns:xlink="http://www.w3.org/1999/xlink" xlink:type="simple"><person-group><name name-style="western"><surname>Fischer</surname><given-names>F</given-names></name></person-group> (<year>1808</year>) <source>Catalogue du jardin des plantes, de S. E. Monsieur le Comte Aléxis de Razoumoffsky, à Gorenki près de Moscou.</source><publisher-name>Privately published</publisher-name>, <publisher-loc>Moscow</publisher-loc>, <size units="page">143 pp</size>.</mixed-citation></ref><ref id="B23"><mixed-citation xmlns:xlink="http://www.w3.org/1999/xlink" xlink:type="simple"><person-group><name name-style="western"><surname>Fischer</surname><given-names>F</given-names></name></person-group> (<year>1812</year>) <source>Catalogue du jardin des plantes de son Excellence Monsieur le Comte Alexis de Razoumoffsky, a Gorenki. N.S.</source><publisher-name>Vsevolojsky</publisher-name>, <publisher-loc>Moscow</publisher-loc>, <size units="page">76 pp</size>.</mixed-citation></ref><ref id="B24"><mixed-citation xmlns:xlink="http://www.w3.org/1999/xlink" xlink:type="simple"><person-group><name name-style="western"><surname>Fischer</surname><given-names>F</given-names></name></person-group> (<year>1824</year>) <source>Index plantarum anno MDCCCXXIV in Horto botanico Imperiali petropolitano vigentium.</source><publisher-name>Typis Directorii medici administrationis rerum internarum</publisher-name>, <publisher-loc>Petropolis</publisher-loc>, <size units="page">74 pp</size>.</mixed-citation></ref><ref id="B110"><mixed-citation xmlns:xlink="http://www.w3.org/1999/xlink" xlink:type="simple"><person-group><name name-style="western"><surname>Wołoszczak</surname><given-names>E</given-names></name></person-group> (<year>1886</year>) <article-title>Ein für Galizien neuer <italic><tp:taxon-name><tp:taxon-name-part taxon-name-part-type="genus">Cytisus</tp:taxon-name-part></tp:taxon-name></italic>.</article-title><source>Österreichische Botanische Zeitschrift</source><volume>36</volume>: <fpage>150</fpage>–<lpage>151</lpage>. <ext-link xlink:type="simple" ext-link-type="doi" xlink:href="10.1007/BF01653660">https://doi.org/10.1007/BF01653660</ext-link></mixed-citation></ref><ref id="B51"><mixed-citation xmlns:xlink="http://www.w3.org/1999/xlink" xlink:type="simple"><person-group><name name-style="western"><surname>Kerner</surname><given-names>A</given-names></name></person-group> (<year>1893</year>) <source>Schedae ad Floram exsiccatam austro-hungaricum, Vol. 6.</source><publisher-name>Museum botanicum Universitatis Vindobonensis</publisher-name>, <publisher-loc>Vienna</publisher-loc>, <size units="page">135 pp</size>.</mixed-citation></ref><ref id="B72"><mixed-citation xmlns:xlink="http://www.w3.org/1999/xlink" xlink:type="simple"><person-group><name name-style="western"><surname>Otto</surname><given-names>F</given-names></name></person-group> (<year>1844</year>) <article-title>Die im freien Lande ausdauernden strauch- und baumartigen Leguminosen (Fortsetzung).</article-title><source>Allgemeine Gartenzeitung</source><volume>12</volume>: <fpage>345</fpage>–<lpage>349</lpage>.</mixed-citation></ref><ref id="B68"><mixed-citation xmlns:xlink="http://www.w3.org/1999/xlink" xlink:type="simple"><person-group><name name-style="western"><surname>Marschall von Bieberstein</surname><given-names>F</given-names></name></person-group> (<year>1819</year>) <source>Flora taurico-caucasica, Vol. 3.</source><publisher-name>Typis Academicis</publisher-name>, <publisher-loc>Charkov</publisher-loc>, <size units="page">654 pp</size>.</mixed-citation></ref><ref id="B70"><mixed-citation xmlns:xlink="http://www.w3.org/1999/xlink" xlink:type="simple"><person-group><name name-style="western"><surname>Nenukow</surname><given-names>TS</given-names></name></person-group> (<year>1916</year>) <article-title><italic><tp:taxon-name><tp:taxon-name-part taxon-name-part-type="genus">Cytisus</tp:taxon-name-part><tp:taxon-name-part taxon-name-part-type="species">ruthenicus</tp:taxon-name-part></tp:taxon-name></italic> (Fisch.) Wolosz. n. var. <italic><tp:taxon-name><tp:taxon-name-part taxon-name-part-type="genus"/><tp:taxon-name-part taxon-name-part-type="species"/><tp:taxon-name-part taxon-name-part-type="variety">Zingeri</tp:taxon-name-part></tp:taxon-name></italic>.</article-title> In: <person-group><name name-style="western"><surname>Litvinov</surname><given-names>DI</given-names></name></person-group> (<role>Ed.</role>) <issue-title>Schedae ad Herbarium Florae Rossicae a Museo Botanico Academiae Scientiarum Petropolitanae editum, Vol.</issue-title><source>8(52). Russian Academy of Sciences, Petrograd</source>, <fpage>1</fpage>–<lpage>2</lpage>. [In Russian]</mixed-citation></ref><ref id="B32"><mixed-citation xmlns:xlink="http://www.w3.org/1999/xlink" xlink:type="simple"><person-group><name name-style="western"><surname>Grinţescu</surname><given-names>I</given-names></name></person-group> (<year>1957</year>) <article-title><italic><tp:taxon-name><tp:taxon-name-part taxon-name-part-type="genus">Cytisus</tp:taxon-name-part></tp:taxon-name></italic> L.</article-title> In: <person-group><name name-style="western"><surname>Săvulescu</surname><given-names>T</given-names></name></person-group> (<role>Ed.</role>) <issue-title>Flora Republicii Populare Romîne, Vol.</issue-title><source>5. Editura Academiei Republicii Populare Romîne, Bucureşti</source>, <fpage>78</fpage>–<lpage>103</lpage>.</mixed-citation></ref><ref id="B33"><mixed-citation xmlns:xlink="http://www.w3.org/1999/xlink" xlink:type="simple"><person-group><name name-style="western"><surname>Grossheim</surname><given-names>AA</given-names></name></person-group> (<year>1952</year>) <source>Flora of the Caucasus, Vol. 5.</source><publisher-name>Academy of Sciences of the USSR</publisher-name>, <publisher-loc>Moscow &amp; Leningrad</publisher-loc>, <size units="page">453 pp</size>. [In Russian]</mixed-citation></ref><ref id="B39"><mixed-citation xmlns:xlink="http://www.w3.org/1999/xlink" xlink:type="simple"><person-group><name name-style="western"><surname>Gvinianidze</surname><given-names>ZI</given-names></name></person-group> (<year>1981</year>) <article-title><italic><tp:taxon-name><tp:taxon-name-part taxon-name-part-type="genus">Cytisus</tp:taxon-name-part></tp:taxon-name></italic> L.</article-title> In: <person-group><name name-style="western"><surname>Gagnidze</surname><given-names>R</given-names></name></person-group> (<role>Ed.</role>) <issue-title>Flora of Georgia, Vol.</issue-title><source>6. Science Publishers, Tbilisi</source>, <fpage>38</fpage>–<lpage>42</lpage>. [In Georgian]</mixed-citation></ref><ref id="B34"><mixed-citation xmlns:xlink="http://www.w3.org/1999/xlink" xlink:type="simple"><person-group><name name-style="western"><surname>Grossheim</surname><given-names>AA</given-names></name><name name-style="western"><surname>Schischkin</surname><given-names>BK</given-names></name></person-group> (<year>1928</year>) Schedae ad Herbarium “<tp:taxon-name><tp:taxon-name-part taxon-name-part-type="kingdom">Plantae</tp:taxon-name-part></tp:taxon-name> orientales exsiccatae”, fasc. 9–16. Tiflis, 50 pp.</mixed-citation></ref><ref id="B47"><mixed-citation xmlns:xlink="http://www.w3.org/1999/xlink" xlink:type="simple"><person-group><name name-style="western"><surname>Ivchenko</surname><given-names>IS</given-names></name><name name-style="western"><surname>Shevera</surname><given-names>MV</given-names></name></person-group> (<year>1992</year>) <article-title><italic><tp:taxon-name><tp:taxon-name-part taxon-name-part-type="genus">Chamaecytisus</tp:taxon-name-part><tp:taxon-name-part taxon-name-part-type="species">pineticola</tp:taxon-name-part></tp:taxon-name></italic> Ivchenko, new to science.</article-title><source>Ukrayins’kyi Botaničnyi Zhurnal</source><volume>49</volume>(<issue>2</issue>): <fpage>84</fpage>–<lpage>86</lpage>. [In Ukrainian]</mixed-citation></ref></ref-list></tp:taxon-treatment>
