# Supplementary material for: Atlas Florae Europaeae notes, 33. Taxonomic synopsis of East European species of the Cytisusratisbonensis group (Fabaceae)
Source: PhytoKeys. 2024 Feb 23;238:157–97. doi: 10.3897/phytokeys.238.118031 (PMC10907954; doi:10.3897/phytokeys.238.118031)
Supplement: XML Treatment for Cytisus kreczetoviczii [file phytokeys.238.118031-treatment2.xml]

<!DOCTYPE tp:taxon-treatment
  PUBLIC "-//TaxonX//DTD Taxonomic Treatment Publishing DTD v0 20100105//EN" "tax-treatment-NSO.dtd">
<tp:taxon-treatment xmlns:tp="http://www.plazi.org/taxpub"><tp:treatment-meta><kwd-group><label>Taxon classification</label><kwd>
                <named-content content-type="kingdom">Plantae</named-content>
              </kwd><kwd>
                <named-content content-type="order">Fabales</named-content>
              </kwd><kwd>
                <named-content content-type="family">Fabaceae</named-content>
              </kwd></kwd-group><mixed-citation publication-type="journal"><person-group><name><surname>Sennikov</surname><given-names>Alexander N.</given-names></name><name><surname>Tikhomirov</surname><given-names>Valery N.</given-names></name></person-group><article-title>Atlas Florae Europaeae notes, 33. Taxonomic synopsis of East European species of the <italic><tp:taxon-name><tp:taxon-name-part taxon-name-part-type="genus" reg="Cytisus">Cytisus</tp:taxon-name-part><tp:taxon-name-part taxon-name-part-type="species" reg="ratisbonensis">ratisbonensis</tp:taxon-name-part></tp:taxon-name></italic> group (<tp:taxon-name><tp:taxon-name-part taxon-name-part-type="family">Fabaceae</tp:taxon-name-part></tp:taxon-name>)</article-title><source>PhytoKeys</source><day>23</day><month>02</month><year>2024</year><volume>238</volume><fpage>157</fpage><lpage>197</lpage><pub-id pub-id-type="doi">10.3897/phytokeys.238.118031</pub-id></mixed-citation></tp:treatment-meta><tp:nomenclature><label>2.</label><tp:taxon-name>
              <object-id xmlns:xlink="http://www.w3.org/1999/xlink" content-type="arpha" xlink:type="simple">5D6C039C-7645-5A5F-B7FE-D4285DC651E1</object-id>
              <tp:taxon-name-part taxon-name-part-type="genus" reg="Cytisus">Cytisus</tp:taxon-name-part>
              <tp:taxon-name-part taxon-name-part-type="species" reg="kreczetoviczii">kreczetoviczii</tp:taxon-name-part>
            </tp:taxon-name><tp:taxon-authority>Wissjul. in Zerov, Fl. URSR 6: 586 (1954)</tp:taxon-authority><tp:nomenclature-citation-list><tp:nomenclature-citation><tp:taxon-name>
                  <tp:taxon-name-part taxon-name-part-type="status">–</tp:taxon-name-part>
                  <tp:taxon-name-part taxon-name-part-type="genus" reg="Chamaecytisus">Chamaecytisus</tp:taxon-name-part>
                  <tp:taxon-name-part taxon-name-part-type="species" reg="kreczetoviczii">kreczetoviczii</tp:taxon-name-part>
                </tp:taxon-name><comment> (Wissjul.) Holub in Folia Geobot. Phytotax. 11: 83 (1976) – <tp:taxon-name><tp:taxon-name-part taxon-name-part-type="genus" reg="Chamaecytisus">Chamaecytisus</tp:taxon-name-part><tp:taxon-name-part taxon-name-part-type="species" reg="ruthenicus">ruthenicus</tp:taxon-name-part><tp:taxon-name-part taxon-name-part-type="infraspecific-rank">var.</tp:taxon-name-part><tp:taxon-name-part taxon-name-part-type="variety" reg="kreczetoviczii">kreczetoviczii</tp:taxon-name-part></tp:taxon-name> (Wissjul.) Skalická in Rad. Akad. Nauka Um. Bosne Hercegovine 72: 241 (1983) – <tp:taxon-name><tp:taxon-name-part taxon-name-part-type="genus" reg="Cytisus">Cytisus</tp:taxon-name-part><tp:taxon-name-part taxon-name-part-type="species" reg="ruthenicus">ruthenicus</tp:taxon-name-part><tp:taxon-name-part taxon-name-part-type="infraspecific-rank">subsp.</tp:taxon-name-part><tp:taxon-name-part taxon-name-part-type="subspecies" reg="kreczetoviczii">kreczetoviczii</tp:taxon-name-part></tp:taxon-name> (Wissjul.) Cristof. in Webbia 45: 214 (1991). </comment></tp:nomenclature-citation></tp:nomenclature-citation-list></tp:nomenclature><tp:treatment-sec sec-type="material" id="SECID0EJUBG"><title>Type.</title><p>Ukraine. “Prope flum. Gruzkyj Jelanczyk, loco Charcysska balka dicto, in decliviis calcareis sarmaticis,” 23.05.1926, <italic>Yu.D. Kleopov</italic> (lectotype KW000022339, designated by <xref ref-type="bibr" rid="B56">Krytzka et al. (1999</xref>: 610); isolectotypes KW000022338, KW000022340, possible isolectotype KW000022341). Fig. <xref ref-type="fig" rid="F3">3</xref>.</p><fig id="F3" position="float" orientation="portrait"><object-id xmlns:xlink="http://www.w3.org/1999/xlink" content-type="doi" xlink:type="simple">10.3897/phytokeys.238.118031.figure3</object-id><object-id xmlns:xlink="http://www.w3.org/1999/xlink" content-type="arpha" xlink:type="simple">28F7C86A-D68D-50BC-A71E-28847644F270</object-id><label>Figure 3.</label><caption><p>Lectotype of <italic><tp:taxon-name><tp:taxon-name-part taxon-name-part-type="genus" reg="Cytisus">Cytisus</tp:taxon-name-part><tp:taxon-name-part taxon-name-part-type="species" reg="kreczetoviczii">kreczetoviczii</tp:taxon-name-part></tp:taxon-name></italic> Wissjul.</p></caption><graphic xmlns:xlink="http://www.w3.org/1999/xlink" xlink:href="phytokeys-238-157_article-118031__-g003.jpg" position="float" orientation="portrait" xlink:type="simple" id="oo_991057.jpg"><uri content-type="original_file" xlink:type="simple">https://binary.pensoft.net/fig/991057</uri></graphic></fig></tp:treatment-sec><tp:treatment-sec sec-type="description" id="SECID0ERVBG"><title>Description.</title><p>Upright shrubs with erect stems up to 80 cm tall and long branches. Leaves with lanceolate to elliptic leaflets, sparsely hairy above, with appressed hairs 0.1–0.2(0.4) mm long below, petioles sparsely covered with laxly appressed (partly subpatent) hairs. Flowers strictly lateral, 1–4 in axils, on pedicels 4–6 mm long, yellow; calyx 10–12 mm long, with (laxly) appressed hairs 0.4–0.6(0.8) mm long; standard suborbicular, glabrous or sparsely hairy above.</p></tp:treatment-sec><tp:treatment-sec sec-type="distribution" id="SECID0EWVBG"><title>Distribution.</title><p>Europe: Belarus (new record), Ukraine, Russia (<xref ref-type="bibr" rid="B106">Tzvelev 1987</xref>). Reported for the first time from Belarus here.</p></tp:treatment-sec><tp:treatment-sec sec-type="ecology" id="SECID0EAWBG"><title>Ecology.</title><p>Alluvial sands in larger river valleys, riverside slopes, often on exposed calcareous substrates.</p></tp:treatment-sec><tp:treatment-sec sec-type="Chromosome counts" id="SECID0EFWBG"><title>Chromosome counts.</title><p>2n = 100 (<xref ref-type="bibr" rid="B74">Parfionaŭ et al. 1975</xref>, as <italic><tp:taxon-name><tp:taxon-name-part taxon-name-part-type="genus" reg="Chamaecytisus">Chamaecytisus</tp:taxon-name-part></tp:taxon-name></italic> sp.); material collected from native populations in Gomel Region; vouchers at MSK.</p></tp:treatment-sec><tp:treatment-sec sec-type="Notes on nomenclature" id="SECID0EWWBG"><title>Notes on nomenclature.</title><p>The type specimen of <italic><tp:taxon-name><tp:taxon-name-part taxon-name-part-type="genus" reg="Cytisus">Cytisus</tp:taxon-name-part><tp:taxon-name-part taxon-name-part-type="species" reg="kreczetoviczii">kreczetoviczii</tp:taxon-name-part></tp:taxon-name></italic> was interpreted as holotype by <xref ref-type="bibr" rid="B56">Krytzka et al. (1999</xref>: 610). Since the holotype specimen was not indicated in collections by the author and the type collection was represented by multiple duplicates, <xref ref-type="bibr" rid="B20">Fedoronchuk et al. (2003</xref>: 96) formally designated a lectotype. However, in this case, the earlier holotype indication is correctable to lectotypification because of its having been published prior to 2001 (<xref ref-type="bibr" rid="B105">Turland et al. 2018</xref>).</p></tp:treatment-sec><tp:treatment-sec sec-type="distribution" id="SECID0ETXBG"><title>Notes on taxonomy and distribution.</title><p>This is a variable taxon, which occupies an intermediate position between <italic><tp:taxon-name><tp:taxon-name-part taxon-name-part-type="genus" reg="Cytisus">C.</tp:taxon-name-part><tp:taxon-name-part taxon-name-part-type="species" reg="borysthenicus">borysthenicus</tp:taxon-name-part></tp:taxon-name></italic> and <italic><tp:taxon-name><tp:taxon-name-part taxon-name-part-type="genus" reg="Cytisus">C.</tp:taxon-name-part><tp:taxon-name-part taxon-name-part-type="species" reg="ruthenicus">ruthenicus</tp:taxon-name-part></tp:taxon-name></italic> in the shape of leaves and the pubescence of the upper side of leaves. Taxonomically, these plants were recognised as a locally endemic species in Ukraine (<xref ref-type="bibr" rid="B109">Wissjulina 1954</xref>) and as an unnamed hybrid in Russia (<xref ref-type="bibr" rid="B106">Tzvelev 1987</xref>). <xref ref-type="bibr" rid="B106">Tzvelev (1987)</xref> misinterpreted <italic><tp:taxon-name><tp:taxon-name-part taxon-name-part-type="genus" reg="Cytisus">C.</tp:taxon-name-part><tp:taxon-name-part taxon-name-part-type="species" reg="kreczetoviczii">kreczetoviczii</tp:taxon-name-part></tp:taxon-name></italic> as another alleged hybrid, between <italic><tp:taxon-name><tp:taxon-name-part taxon-name-part-type="genus" reg="Cytisus">C.</tp:taxon-name-part><tp:taxon-name-part taxon-name-part-type="species" reg="ruthenicus">ruthenicus</tp:taxon-name-part></tp:taxon-name></italic> and <italic><tp:taxon-name><tp:taxon-name-part taxon-name-part-type="genus" reg="Cytisus">C.</tp:taxon-name-part><tp:taxon-name-part taxon-name-part-type="species" reg="wulffii">wulffii</tp:taxon-name-part></tp:taxon-name></italic>. The latter taxon has hairy upper surfaces of leaves, but its creeping habit and a narrowly restricted distribution in the mountainous Crimea makes its participation in any hybridisation outside the mountains highly unlikely. <italic><tp:taxon-name><tp:taxon-name-part taxon-name-part-type="genus" reg="Cytisus">Cytisus</tp:taxon-name-part><tp:taxon-name-part taxon-name-part-type="species" reg="kreczetoviczii">kreczetoviczii</tp:taxon-name-part></tp:taxon-name></italic> has tall and erect branches and narrowly lanceolate leaves (<xref ref-type="bibr" rid="B109">Wissjulina 1954</xref>), and its occurrence within the overlapping distributions of <italic><tp:taxon-name><tp:taxon-name-part taxon-name-part-type="genus" reg="Cytisus">C.</tp:taxon-name-part><tp:taxon-name-part taxon-name-part-type="species" reg="ruthenicus">ruthenicus</tp:taxon-name-part></tp:taxon-name></italic> and <italic><tp:taxon-name><tp:taxon-name-part taxon-name-part-type="genus" reg="Cytisus">C.</tp:taxon-name-part><tp:taxon-name-part taxon-name-part-type="species" reg="borysthenicus">borysthenicus</tp:taxon-name-part></tp:taxon-name></italic> agrees with its intermediate morphology between the two latter species. The reduction of this taxon to <italic><tp:taxon-name><tp:taxon-name-part taxon-name-part-type="genus" reg="Cytisus">C.</tp:taxon-name-part><tp:taxon-name-part taxon-name-part-type="species" reg="ruthenicus">ruthenicus</tp:taxon-name-part></tp:taxon-name></italic>, as proposed by <xref ref-type="bibr" rid="B96">Skalická (1983)</xref> and <xref ref-type="bibr" rid="B8">Cristofolini (1991)</xref>, is not justified because <italic><tp:taxon-name><tp:taxon-name-part taxon-name-part-type="genus" reg="Cytisus">C.</tp:taxon-name-part><tp:taxon-name-part taxon-name-part-type="species" reg="kreczetoviczii">kreczetoviczii</tp:taxon-name-part></tp:taxon-name></italic> differs from <italic><tp:taxon-name><tp:taxon-name-part taxon-name-part-type="genus" reg="Cytisus">C.</tp:taxon-name-part><tp:taxon-name-part taxon-name-part-type="species" reg="ruthenicus">ruthenicus</tp:taxon-name-part></tp:taxon-name></italic> by its stems, petioles and pedicels covered with subappressed hairs 0.6–0.8 mm long (vs. 0.4–0.6 mm long in <italic><tp:taxon-name><tp:taxon-name-part taxon-name-part-type="genus" reg="Cytisus">C.</tp:taxon-name-part><tp:taxon-name-part taxon-name-part-type="species" reg="ruthenicus">ruthenicus</tp:taxon-name-part></tp:taxon-name></italic>) and its lanceolate to elliptic (vs. obovate) leaflets variously hairy (vs. glabrous) above. This taxon largely occurs in mixed populations together with its parental species, although some localities (including the type one) can be found without direct connection with the parents. It advances further northwards than <italic><tp:taxon-name><tp:taxon-name-part taxon-name-part-type="genus" reg="Cytisus">C.</tp:taxon-name-part><tp:taxon-name-part taxon-name-part-type="species" reg="borysthenicus">borysthenicus</tp:taxon-name-part></tp:taxon-name></italic> and occurs in Belarus in the absence of the latter.</p></tp:treatment-sec><ref-list><ref id="B56"><mixed-citation xmlns:xlink="http://www.w3.org/1999/xlink" xlink:type="simple"><person-group><name name-style="western"><surname>Krytzka</surname><given-names>LI</given-names></name><name name-style="western"><surname>Mosiakin</surname><given-names>SL</given-names></name><name name-style="western"><surname>Novosad</surname><given-names>VV</given-names></name><name name-style="western"><surname>Fedoronchuk</surname><given-names>MM</given-names></name><name name-style="western"><surname>Tsarenko</surname><given-names>OM</given-names></name><name name-style="western"><surname>Shevera</surname><given-names>MV</given-names></name></person-group> (<year>1999</year>) <article-title>Typification of species of vascular plants described from Ukraine: <tp:taxon-name><tp:taxon-name-part taxon-name-part-type="family">Fabaceae</tp:taxon-name-part></tp:taxon-name> Lindl.</article-title><source>Ukrayins’kyi Botaničnyi Zhurnal</source><volume>56</volume>: <fpage>606</fpage>–<lpage>616</lpage>. [In Ukrainian]</mixed-citation></ref><ref id="B106"><mixed-citation xmlns:xlink="http://www.w3.org/1999/xlink" xlink:type="simple"><person-group><name name-style="western"><surname>Tzvelev</surname><given-names>NN</given-names></name></person-group> (<year>1987</year>) <article-title><italic><tp:taxon-name><tp:taxon-name-part taxon-name-part-type="genus">Chamaecytisus</tp:taxon-name-part></tp:taxon-name></italic> Link.</article-title> In: <person-group><name name-style="western"><surname>Fedorov</surname><given-names>AA</given-names></name></person-group> (<role>Ed.</role>) <issue-title>Flora of Eastern Europe, Vol.</issue-title><source>6. Science Publishers, Leningrad</source>, <fpage>216</fpage>–<lpage>225</lpage>. [In Russian]</mixed-citation></ref><ref id="B74"><mixed-citation xmlns:xlink="http://www.w3.org/1999/xlink" xlink:type="simple"><person-group><name name-style="western"><surname>Parfionaŭ</surname><given-names>VI</given-names></name><name name-style="western"><surname>Dzmitryeva</surname><given-names>SA</given-names></name><name name-style="western"><surname>Siemiarenka</surname><given-names>LV</given-names></name></person-group> (<year>1975</year>) <article-title>Caryological studies of some species occurring at the limits of their distribution areas. Viesci Akademii Navuk Bielaruskaj SSR.</article-title><source>Seryja Bijalagičnych Navuk</source><volume>1975</volume>(<issue>2</issue>): <fpage>5</fpage>–<lpage>14</lpage>. [In Belorussian]</mixed-citation></ref><ref id="B20"><mixed-citation xmlns:xlink="http://www.w3.org/1999/xlink" xlink:type="simple"><person-group><name name-style="western"><surname>Fedoronchuk</surname><given-names>NM</given-names></name><name name-style="western"><surname>Shevera</surname><given-names>MV</given-names></name><name name-style="western"><surname>Krytzka</surname><given-names>LI</given-names></name></person-group> (<year>2003</year>) <article-title>Type collection of <tp:taxon-name><tp:taxon-name-part taxon-name-part-type="family">Fabaceae</tp:taxon-name-part></tp:taxon-name> s.l. in the Herbarium of Kholodny Institute of Botany, NAS of Ukraine (KW). Botanicheskii Zhurnal (St.</article-title><source>Petersburg)</source><volume>88</volume>(<issue>12</issue>): <fpage>93</fpage>–<lpage>108</lpage>. [In Russian]</mixed-citation></ref><ref id="B105"><mixed-citation xmlns:xlink="http://www.w3.org/1999/xlink" xlink:type="simple"><person-group><name name-style="western"><surname>Turland</surname><given-names>NJ</given-names></name><name name-style="western"><surname>Wiersema</surname><given-names>JH</given-names></name><name name-style="western"><surname>Barrie</surname><given-names>FR</given-names></name><name name-style="western"><surname>Greuter</surname><given-names>W</given-names></name><name name-style="western"><surname>Hawksworth</surname><given-names>DL</given-names></name><name name-style="western"><surname>Herendeen</surname><given-names>PS</given-names></name><name name-style="western"><surname>Knapp</surname><given-names>S</given-names></name><name name-style="western"><surname>Kusber</surname><given-names>W-H</given-names></name><name name-style="western"><surname>Li</surname><given-names>D-Z</given-names></name><name name-style="western"><surname>Marhold</surname><given-names>K</given-names></name><name name-style="western"><surname>May</surname><given-names>TW</given-names></name><name name-style="western"><surname>McNeill</surname><given-names>J</given-names></name><name name-style="western"><surname>Monro</surname><given-names>AM</given-names></name><name name-style="western"><surname>Prado</surname><given-names>J</given-names></name><name name-style="western"><surname>Price</surname><given-names>MJ</given-names></name><name name-style="western"><surname>Smith</surname><given-names>GF [Eds]</given-names></name></person-group> (<year>2018</year>) International Code of Nomenclature for algae, fungi, and plants (Shenzhen Code) adopted by the Nineteenth International Botanical Congress Shenzhen, China, July 2017. Regnum Vegetabile 159: [I–XXXVIII +] 1–254. <ext-link xlink:type="simple" ext-link-type="doi" xlink:href="10.12705/Code.2018">https://doi.org/10.12705/Code.2018</ext-link></mixed-citation></ref><ref id="B109"><mixed-citation xmlns:xlink="http://www.w3.org/1999/xlink" xlink:type="simple"><person-group><name name-style="western"><surname>Wissjulina</surname><given-names>OD</given-names></name></person-group> (<year>1954</year>) <article-title><tp:taxon-name><tp:taxon-name-part taxon-name-part-type="family">Leguminosae</tp:taxon-name-part></tp:taxon-name>.</article-title> In: <person-group><name name-style="western"><surname>Zerov</surname><given-names>DK</given-names></name></person-group> (<role>Ed.</role>) <issue-title>Flora of the Ukrainian SSR, Vol.</issue-title><source>6. Academy of Sciences of the Ukrainian SSR, Kiev, 301–573</source>, <fpage>586</fpage>–<lpage>588</lpage>. [In Ukrainian]</mixed-citation></ref><ref id="B96"><mixed-citation xmlns:xlink="http://www.w3.org/1999/xlink" xlink:type="simple"><person-group><name name-style="western"><surname>Skalická</surname><given-names>A</given-names></name></person-group> (<year>1983</year>) <article-title>East European species of the genus <italic><tp:taxon-name><tp:taxon-name-part taxon-name-part-type="genus">Chamaecytisus</tp:taxon-name-part></tp:taxon-name></italic> Link. Radovi.</article-title><source>Akademija Nauka i Umjetnosti Bosne i Hercegovine (Odjeljenje Privredno-Tehničkih Nauka)</source><volume>72</volume>: <fpage>239</fpage>–<lpage>245</lpage>.</mixed-citation></ref><ref id="B8"><mixed-citation xmlns:xlink="http://www.w3.org/1999/xlink" xlink:type="simple"><person-group><name name-style="western"><surname>Cristofolini</surname><given-names>G</given-names></name></person-group> (<year>1991</year>) <article-title>Taxonomic revision of <tp:taxon-name><tp:taxon-name-part taxon-name-part-type="genus">Cytisus</tp:taxon-name-part><tp:taxon-name-part taxon-name-part-type="authority">Desf.</tp:taxon-name-part><tp:taxon-name-part taxon-name-part-type="infraspecific-rank">sect.</tp:taxon-name-part><tp:taxon-name-part taxon-name-part-type="section">Tubocytisus</tp:taxon-name-part></tp:taxon-name> DC. (<tp:taxon-name><tp:taxon-name-part taxon-name-part-type="family">Fabaceae</tp:taxon-name-part></tp:taxon-name>).</article-title><source>Webbia</source><volume>45</volume>(<issue>2</issue>): <fpage>187</fpage>–<lpage>219</lpage>. <ext-link xlink:type="simple" ext-link-type="doi" xlink:href="10.1080/00837792.1991.10670496">https://doi.org/10.1080/00837792.1991.10670496</ext-link></mixed-citation></ref></ref-list></tp:taxon-treatment>
