# Supplementary material for: Atlas Florae Europaeae notes, 33. Taxonomic synopsis of East European species of the Cytisusratisbonensis group (Fabaceae)
Source: PhytoKeys. 2024 Feb 23;238:157–97. doi: 10.3897/phytokeys.238.118031 (PMC10907954; doi:10.3897/phytokeys.238.118031)
Supplement: XML Treatment for Cytisus borysthenicus [file phytokeys.238.118031-treatment3.xml]

<!DOCTYPE tp:taxon-treatment
  PUBLIC "-//TaxonX//DTD Taxonomic Treatment Publishing DTD v0 20100105//EN" "tax-treatment-NSO.dtd">
<tp:taxon-treatment xmlns:tp="http://www.plazi.org/taxpub"><tp:treatment-meta><kwd-group><label>Taxon classification</label><kwd>
                <named-content content-type="kingdom">Plantae</named-content>
              </kwd><kwd>
                <named-content content-type="order">Fabales</named-content>
              </kwd><kwd>
                <named-content content-type="family">Fabaceae</named-content>
              </kwd></kwd-group><mixed-citation publication-type="journal"><person-group><name><surname>Sennikov</surname><given-names>Alexander N.</given-names></name><name><surname>Tikhomirov</surname><given-names>Valery N.</given-names></name></person-group><article-title>Atlas Florae Europaeae notes, 33. Taxonomic synopsis of East European species of the <italic><tp:taxon-name><tp:taxon-name-part taxon-name-part-type="genus" reg="Cytisus">Cytisus</tp:taxon-name-part><tp:taxon-name-part taxon-name-part-type="species" reg="ratisbonensis">ratisbonensis</tp:taxon-name-part></tp:taxon-name></italic> group (<tp:taxon-name><tp:taxon-name-part taxon-name-part-type="family">Fabaceae</tp:taxon-name-part></tp:taxon-name>)</article-title><source>PhytoKeys</source><day>23</day><month>02</month><year>2024</year><volume>238</volume><fpage>157</fpage><lpage>197</lpage><pub-id pub-id-type="doi">10.3897/phytokeys.238.118031</pub-id></mixed-citation></tp:treatment-meta><tp:nomenclature><label>3.</label><tp:taxon-name>
              <object-id xmlns:xlink="http://www.w3.org/1999/xlink" content-type="arpha" xlink:type="simple">314E3AE1-3EDF-547B-99FD-DCDD9C9E006C</object-id>
              <tp:taxon-name-part taxon-name-part-type="genus" reg="Cytisus">Cytisus</tp:taxon-name-part>
              <tp:taxon-name-part taxon-name-part-type="species" reg="borysthenicus">borysthenicus</tp:taxon-name-part>
            </tp:taxon-name><tp:taxon-authority>Gruner in Bull. Soc. Imp. Naturalistes Moscou 41(4): 446 (1869)</tp:taxon-authority><tp:nomenclature-citation-list><tp:nomenclature-citation><tp:taxon-name>
                  <tp:taxon-name-part taxon-name-part-type="status">–</tp:taxon-name-part>
                  <tp:taxon-name-part taxon-name-part-type="genus" reg="Cytisus">Cytisus</tp:taxon-name-part>
                  <tp:taxon-name-part taxon-name-part-type="species" reg="biflorus">biflorus</tp:taxon-name-part>
                  <tp:taxon-name-part taxon-name-part-type="infraspecific-rank">subsp.</tp:taxon-name-part>
                  <tp:taxon-name-part taxon-name-part-type="subspecies" reg="borysthenicus">borysthenicus</tp:taxon-name-part>
                </tp:taxon-name><comment> (Gruner) Pacz. in Trudy Bot. Sada Imp. Yur’evsk. Univ. 15(2–3): 95 (1914) – <tp:taxon-name><tp:taxon-name-part taxon-name-part-type="genus" reg="Chamaecytisus">Chamaecytisus</tp:taxon-name-part><tp:taxon-name-part taxon-name-part-type="species" reg="borysthenicus">borysthenicus</tp:taxon-name-part></tp:taxon-name> (Gruner) Klásk. in Preslia 30: 214 (1958) – <tp:taxon-name><tp:taxon-name-part taxon-name-part-type="genus" reg="Chamaecytisus">Chamaecytisus</tp:taxon-name-part><tp:taxon-name-part taxon-name-part-type="species" reg="biflorus">biflorus</tp:taxon-name-part><tp:taxon-name-part taxon-name-part-type="infraspecific-rank">subsp.</tp:taxon-name-part><tp:taxon-name-part taxon-name-part-type="subspecies" reg="borysthenicus">borysthenicus</tp:taxon-name-part></tp:taxon-name> (Gruner) Elenevsky &amp; Radygina in Elenevsky et al., Rast. Saratov. Pravober.: 41 (2000). </comment></tp:nomenclature-citation></tp:nomenclature-citation-list></tp:nomenclature><tp:treatment-sec sec-type="material" id="SECID0EU6BG"><title>Type.</title><p>Ukraine. Zaporozhie Region: “In demissis ad Borysthenem infra urbem Alexandrowsk [Zaporozhie],” [26.07].1865, <italic>L. Gruner</italic> (lectotype MW0475698, designated here). Fig. <xref ref-type="fig" rid="F4">4</xref>.</p><fig id="F4" position="float" orientation="portrait"><object-id xmlns:xlink="http://www.w3.org/1999/xlink" content-type="doi" xlink:type="simple">10.3897/phytokeys.238.118031.figure4</object-id><object-id xmlns:xlink="http://www.w3.org/1999/xlink" content-type="arpha" xlink:type="simple">7244BA65-D52F-5182-B1EA-A20C1428CD3B</object-id><label>Figure 4.</label><caption><p>Lectotype of <italic><tp:taxon-name><tp:taxon-name-part taxon-name-part-type="genus" reg="Cytisus">Cytisus</tp:taxon-name-part><tp:taxon-name-part taxon-name-part-type="species" reg="borysthenicus">borysthenicus</tp:taxon-name-part></tp:taxon-name></italic> Gruner.</p></caption><graphic xmlns:xlink="http://www.w3.org/1999/xlink" xlink:href="phytokeys-238-157_article-118031__-g004.jpg" position="float" orientation="portrait" xlink:type="simple" id="oo_991058.jpg"><uri content-type="original_file" xlink:type="simple">https://binary.pensoft.net/fig/991058</uri></graphic></fig></tp:treatment-sec><tp:treatment-sec sec-type="description" id="SECID0EZAAI"><title>Description.</title><p>Upright shrubs with erect stems up to 120(200) cm tall and long branches. Leaves with lanceolate leaflets, densely and evenly hairy above, with dense appressed hairs 0.1–0.2(0.3) mm long below, petioles densely covered with appressed hairs. Flowers strictly lateral, 1–4 in axils, on pedicels 2–5 mm long, yellow; calyx 10–12 mm long, with appressed hairs 0.4–0.6 mm long; standard suborbicular, hairy above.</p></tp:treatment-sec><tp:treatment-sec sec-type="distribution" id="SECID0E5AAI"><title>Distribution.</title><p>Europe: Ukraine, Crimea (<xref ref-type="bibr" rid="B113">Yena and Khlevnaya 2015a</xref>, <xref ref-type="bibr" rid="B114">2015b</xref>; <xref ref-type="bibr" rid="B19">Fedoronchuk 2022</xref>), Russia (southern part: <xref ref-type="bibr" rid="B54">Kreczetowicz 1940</xref>; <xref ref-type="bibr" rid="B4">Borisova 1964</xref>). Asia: Russia (north-western Caucasus: <xref ref-type="bibr" rid="B54">Kreczetowicz 1940</xref>; <xref ref-type="bibr" rid="B33">Grossheim 1952</xref>; <xref ref-type="bibr" rid="B46">Ivanov 2019</xref>; south-western Siberia: <xref ref-type="bibr" rid="B54">Kreczetowicz 1940</xref>; <xref ref-type="bibr" rid="B58">Kurbatsky 1994</xref>), Kazakhstan (north-western part: <xref ref-type="bibr" rid="B104">Tulaganova 1981</xref>). New to Bashkiria, Bryansk and Kursk Regions of Russia. The presence in Belarus and European Kazakhstan is expected, but not confirmed.</p></tp:treatment-sec><tp:treatment-sec sec-type="ecology" id="SECID0EQCAI"><title>Ecology.</title><p>Alluvial sands in larger river valleys, sandy steppes, open sands, sparse pine forests on sands, mostly along rivers.</p></tp:treatment-sec><tp:treatment-sec sec-type="Chromosome counts" id="SECID0EVCAI"><title>Chromosome counts.</title><p>2n = 100 (<xref ref-type="bibr" rid="B87">Semerenko 1984</xref>, as <italic><tp:taxon-name><tp:taxon-name-part taxon-name-part-type="genus" reg="Chamaecytisus">Chamaecytisus</tp:taxon-name-part></tp:taxon-name></italic> sp.); material collected from native populations in Ukraine; vouchers at KW.</p></tp:treatment-sec><tp:treatment-sec sec-type="Notes on nomenclature" id="SECID0EGDAI"><title>Notes on nomenclature.</title><p>Leopold Gruner (<xref ref-type="bibr" rid="B63">Lipschitz 1950</xref>; <xref ref-type="bibr" rid="B61">Leonov et al. 2014</xref>) explored the flora of steppic, sandy and calcareous areas near the confluence of the Konka River with the Dnepr River (now Zaporozhie Region, Ukraine).</p><p><xref ref-type="bibr" rid="B35">Gruner (1869a</xref>, <xref ref-type="bibr" rid="B37">1872</xref>) found <italic><tp:taxon-name><tp:taxon-name-part taxon-name-part-type="genus" reg="Cytisus">Cytisus</tp:taxon-name-part><tp:taxon-name-part taxon-name-part-type="species" reg="borysthenicus">borysthenicus</tp:taxon-name-part></tp:taxon-name></italic> in a single place between the Konka River and Alexandrowsk Town (now Zaporozhie), rather frequent on small hills of partly open sands. While describing the new species, <xref ref-type="bibr" rid="B35">Gruner (1869a</xref>: 137) left it unnamed; in the second part of his synopsis (<xref ref-type="bibr" rid="B36">Gruner 1869b</xref>: 446), he mentioned in a note under <italic><tp:taxon-name><tp:taxon-name-part taxon-name-part-type="genus" reg="Cuscuta">Cuscuta</tp:taxon-name-part><tp:taxon-name-part taxon-name-part-type="species" reg="monogyna">monogyna</tp:taxon-name-part></tp:taxon-name></italic> that the latter species was collected on <italic><tp:taxon-name><tp:taxon-name-part taxon-name-part-type="genus" reg="Cytisus">Cytisus</tp:taxon-name-part><tp:taxon-name-part taxon-name-part-type="species" reg="borysthenicus">borysthenicus</tp:taxon-name-part></tp:taxon-name></italic>. Since both papers were part of the same work and it was the only species of <italic><tp:taxon-name><tp:taxon-name-part taxon-name-part-type="genus" reg="Cytisus">Cytisus</tp:taxon-name-part></tp:taxon-name></italic> recognised in the territory, the name of that species has been commonly accepted as validly published with a cryptic reference to the description via the title of the work (Art. 38.12 and 38.14, see also Ex. 19 under Art. 38.11).</p><p><xref ref-type="bibr" rid="B35">Gruner (1869a</xref>, <xref ref-type="bibr" rid="B36">1869b</xref>) visited the locality of <italic><tp:taxon-name><tp:taxon-name-part taxon-name-part-type="genus" reg="Cytisus">C.</tp:taxon-name-part><tp:taxon-name-part taxon-name-part-type="species" reg="borysthenicus">borysthenicus</tp:taxon-name-part></tp:taxon-name></italic> twice, on 20 June and 26 July 1865. He collected sterile twigs and only one flowering branch with three flowers during his first visit and observed abundant plants of <italic><tp:taxon-name><tp:taxon-name-part taxon-name-part-type="genus" reg="Cuscuta">Cuscuta</tp:taxon-name-part><tp:taxon-name-part taxon-name-part-type="species" reg="monogyna">monogyna</tp:taxon-name-part></tp:taxon-name></italic> on these shrubs during the second visit.</p><p>Herbarium collections of Leopold Gruner are known at LE and MW (<xref ref-type="bibr" rid="B63">Lipschitz 1950</xref>). A minor part of his collections is placed at KW (formerly at CW: <xref ref-type="bibr" rid="B61">Leonov et al. (2014)</xref>). Some specimens are deposited at OXF (<xref ref-type="bibr" rid="B6">Clokie 1964</xref>), acquired as part of the collections of William Wilson Saunders (<xref ref-type="bibr" rid="B14">Druce 1897</xref>).</p><p><xref ref-type="bibr" rid="B55">Kreczetowicz (1941)</xref> stated that the type of this species name is kept in Moscow, but it was not found anywhere including MW (<xref ref-type="bibr" rid="B38">Gubanov 2002</xref>). <xref ref-type="bibr" rid="B64">Lipsky (1899)</xref> recorded 237 specimens collected by Gruner in Ukraine and accessioned to the collections of the Imperial Botanical Garden in Saint-Petersburg (now part of the Komarov Botanical Institute, LE). This figure is much smaller than the number of taxa recorded by Gruner in his work, meaning that his collection acquired by LE was highly incomplete. We were also not able to trace any specimen collected by Gruner and labelled as <italic><tp:taxon-name><tp:taxon-name-part taxon-name-part-type="genus" reg="Cytisus">C.</tp:taxon-name-part><tp:taxon-name-part taxon-name-part-type="species" reg="borysthenicus">borysthenicus</tp:taxon-name-part></tp:taxon-name></italic> in any Herbarium.</p><p>As a matter of surprise, one specimen representing Gruner’s collection of <italic><tp:taxon-name><tp:taxon-name-part taxon-name-part-type="genus" reg="Cuscuta">Cuscuta</tp:taxon-name-part><tp:taxon-name-part taxon-name-part-type="species" reg="monogyna">monogyna</tp:taxon-name-part></tp:taxon-name></italic>, with <italic><tp:taxon-name><tp:taxon-name-part taxon-name-part-type="genus" reg="Cytisus">Cytisus</tp:taxon-name-part><tp:taxon-name-part taxon-name-part-type="species" reg="borysthenicus">borysthenicus</tp:taxon-name-part></tp:taxon-name></italic> as a host plant, has recently resurfaced at MW. This specimen was clearly associated by Gruner with the protologue of <italic><tp:taxon-name><tp:taxon-name-part taxon-name-part-type="genus" reg="Cytisus">C.</tp:taxon-name-part><tp:taxon-name-part taxon-name-part-type="species" reg="borysthenicus">borysthenicus</tp:taxon-name-part></tp:taxon-name></italic> and is, therefore, part of the original material of the latter name. Although the fragment of <italic><tp:taxon-name><tp:taxon-name-part taxon-name-part-type="genus" reg="Cytisus">C.</tp:taxon-name-part><tp:taxon-name-part taxon-name-part-type="species" reg="borysthenicus">borysthenicus</tp:taxon-name-part></tp:taxon-name></italic> on this specimen is a sterile branch densely covered by a parasite, it is perfectly adequate to identify the species and may serve as lectotype.</p><p>The original description of <italic><tp:taxon-name><tp:taxon-name-part taxon-name-part-type="genus" reg="Cytisus">C.</tp:taxon-name-part><tp:taxon-name-part taxon-name-part-type="species" reg="borysthenicus">borysthenicus</tp:taxon-name-part></tp:taxon-name></italic> is ambiguous. The ecology (sandy hills) and the hairy standard indicate this species as currently understood, whereas the obovate-lanceolate leaves, glabrous above, clearly refer to <italic><tp:taxon-name><tp:taxon-name-part taxon-name-part-type="genus" reg="Cytisus">C.</tp:taxon-name-part><tp:taxon-name-part taxon-name-part-type="species" reg="ruthenicus">ruthenicus</tp:taxon-name-part></tp:taxon-name></italic>. This discrepancy was neglected by <xref ref-type="bibr" rid="B73">Paczoski (1914)</xref> and <xref ref-type="bibr" rid="B54">Kreczetowicz (1940)</xref>, who resurrected the name <italic><tp:taxon-name><tp:taxon-name-part taxon-name-part-type="genus" reg="Cytisus">C.</tp:taxon-name-part><tp:taxon-name-part taxon-name-part-type="species" reg="borysthenicus">borysthenicus</tp:taxon-name-part></tp:taxon-name></italic> and applied it to the psammophilous species with narrowly lanceolate leaves, hairy above. <italic><tp:taxon-name><tp:taxon-name-part taxon-name-part-type="genus" reg="Cytisus">Cytisus</tp:taxon-name-part><tp:taxon-name-part taxon-name-part-type="species" reg="borysthenicus">borysthenicus</tp:taxon-name-part></tp:taxon-name></italic>, <italic><tp:taxon-name><tp:taxon-name-part taxon-name-part-type="genus" reg="Cytisus">C.</tp:taxon-name-part><tp:taxon-name-part taxon-name-part-type="species" reg="ruthenicus">ruthenicus</tp:taxon-name-part></tp:taxon-name></italic> and their hybrid co-occur in the <italic>locus classicus</italic> of the first species (<xref ref-type="bibr" rid="B90">Sennikov and Tikhomirov 2024a</xref>), and the original description of <italic><tp:taxon-name><tp:taxon-name-part taxon-name-part-type="genus" reg="Cytisus">C.</tp:taxon-name-part><tp:taxon-name-part taxon-name-part-type="species" reg="borysthenicus">borysthenicus</tp:taxon-name-part></tp:taxon-name></italic> was apparently based on specimens of both species.</p><p>So far, the original material of <italic><tp:taxon-name><tp:taxon-name-part taxon-name-part-type="genus" reg="Cytisus">C.</tp:taxon-name-part><tp:taxon-name-part taxon-name-part-type="species" reg="borysthenicus">borysthenicus</tp:taxon-name-part></tp:taxon-name></italic>, which is taxonomically referable to <italic><tp:taxon-name><tp:taxon-name-part taxon-name-part-type="genus" reg="Cytisus">C.</tp:taxon-name-part><tp:taxon-name-part taxon-name-part-type="species" reg="ruthenicus">ruthenicus</tp:taxon-name-part></tp:taxon-name></italic>, has not been found. Gruner’s specimen of <italic><tp:taxon-name><tp:taxon-name-part taxon-name-part-type="genus" reg="Cuscuta">Cuscuta</tp:taxon-name-part><tp:taxon-name-part taxon-name-part-type="species" reg="monogyna">monogyna</tp:taxon-name-part></tp:taxon-name></italic> on <italic><tp:taxon-name><tp:taxon-name-part taxon-name-part-type="genus" reg="Cytisus">Cytisus</tp:taxon-name-part><tp:taxon-name-part taxon-name-part-type="species" reg="borysthenicus">borysthenicus</tp:taxon-name-part></tp:taxon-name></italic> apparently belongs to the species as established by <xref ref-type="bibr" rid="B73">Paczoski (1914)</xref>, <xref ref-type="bibr" rid="B54">Kreczetowicz (1940)</xref>, <xref ref-type="bibr" rid="B106">Tzvelev (1987)</xref> etc. To fix this species name in its established interpretation, we designate the only available element of the original material as lectotype.</p></tp:treatment-sec><tp:treatment-sec sec-type="distribution" id="SECID0ETNAI"><title>Notes on taxonomy and distribution.</title><p>This species is largely confined to the systems of southern East European rivers and was probably dispersed with sand deposits. Its distribution extends much further north-east and north-west than was indicated by <xref ref-type="bibr" rid="B106">Tzvelev (1987)</xref>.</p></tp:treatment-sec><ref-list><ref id="B113"><mixed-citation xmlns:xlink="http://www.w3.org/1999/xlink" xlink:type="simple"><person-group><name name-style="western"><surname>Yena</surname><given-names>AV</given-names></name><name name-style="western"><surname>Khlevnaya</surname><given-names>GS</given-names></name></person-group> (<year>2015a</year>) <article-title><italic><tp:taxon-name><tp:taxon-name-part taxon-name-part-type="genus">Cytisus</tp:taxon-name-part><tp:taxon-name-part taxon-name-part-type="species">borysthenicus</tp:taxon-name-part></tp:taxon-name></italic> Gruner (<tp:taxon-name><tp:taxon-name-part taxon-name-part-type="family">Fabaceae</tp:taxon-name-part></tp:taxon-name>), new to the Crimea.</article-title> In: <person-group><name name-style="western"><surname>Varduni</surname><given-names>TV</given-names></name><name name-style="western"><surname>Dmitriev</surname><given-names>PA</given-names></name><name name-style="western"><surname>Kapralova</surname><given-names>OA</given-names></name></person-group> (<role>Eds</role>) <issue-title>The role of botanical gardens in preservation and monitoring of biodiversity.</issue-title><source>Southern Federal University, Rostov-on-Don</source>, <fpage>195</fpage>–<lpage>197</lpage>. [In Russian]</mixed-citation></ref><ref id="B114"><mixed-citation xmlns:xlink="http://www.w3.org/1999/xlink" xlink:type="simple"><person-group><name name-style="western"><surname>Yena</surname><given-names>AV</given-names></name><name name-style="western"><surname>Khlevnaya</surname><given-names>GS</given-names></name></person-group> (<year>2015b</year>) <article-title><italic><tp:taxon-name><tp:taxon-name-part taxon-name-part-type="genus">Cytisus</tp:taxon-name-part><tp:taxon-name-part taxon-name-part-type="species">borysthenicus</tp:taxon-name-part></tp:taxon-name></italic> Gruner.</article-title> In: <person-group><name name-style="western"><surname>von Raab-Straube</surname><given-names>E</given-names></name><name name-style="western"><surname>Raus</surname><given-names>Th</given-names></name></person-group> (<role>Eds</role>) <issue-title>Euro+Med-Checklist Notulae, 5.</issue-title><source>Willdenowia</source><volume>45</volume>: <fpage>455</fpage>–<lpage>456</lpage>. <ext-link xlink:type="simple" ext-link-type="doi" xlink:href="10.3372/wi.45.45312">https://doi.org/10.3372/wi.45.45312</ext-link></mixed-citation></ref><ref id="B19"><mixed-citation xmlns:xlink="http://www.w3.org/1999/xlink" xlink:type="simple"><person-group><name name-style="western"><surname>Fedoronchuk</surname><given-names>NM</given-names></name></person-group> (<year>2022</year>) <article-title>Ukrainian flora checklist. 2: Family <tp:taxon-name><tp:taxon-name-part taxon-name-part-type="family">Fabaceae</tp:taxon-name-part></tp:taxon-name> (<tp:taxon-name><tp:taxon-name-part taxon-name-part-type="order">Fabales</tp:taxon-name-part></tp:taxon-name>, Angiosperms).</article-title><source>Chornomorski Botanical Journal</source><volume>18</volume>(<issue>2</issue>): <fpage>97</fpage>–<lpage>138</lpage>. <ext-link xlink:type="simple" ext-link-type="doi" xlink:href="10.32999/ksu1990-553X/2022-18-2-1">https://doi.org/10.32999/ksu1990-553X/2022-18-2-1</ext-link> [In Ukrainian]</mixed-citation></ref><ref id="B54"><mixed-citation xmlns:xlink="http://www.w3.org/1999/xlink" xlink:type="simple"><person-group><name name-style="western"><surname>Kreczetowicz</surname><given-names>VI</given-names></name></person-group> (<year>1940</year>) <article-title><italic><tp:taxon-name><tp:taxon-name-part taxon-name-part-type="genus">Cytisus</tp:taxon-name-part></tp:taxon-name></italic> in Eastern Europe.</article-title><source>Botanicheskii Zhurnal SSSR</source><volume>25</volume>(<issue>3</issue>): <fpage>252</fpage>–<lpage>264</lpage>. [In Russian]</mixed-citation></ref><ref id="B4"><mixed-citation xmlns:xlink="http://www.w3.org/1999/xlink" xlink:type="simple"><person-group><name name-style="western"><surname>Borisova</surname><given-names>AG</given-names></name></person-group> (<year>1964</year>) <article-title><tp:taxon-name><tp:taxon-name-part taxon-name-part-type="family">Leguminosae</tp:taxon-name-part></tp:taxon-name>.</article-title> In: <person-group><name name-style="western"><surname>Schischkin</surname><given-names>BK</given-names></name></person-group> (<role>Ed.</role>) <issue-title>P.</issue-title><source>F.Majevsky’s Flora of the central part of European Russia (9<sup>th</sup> edn.). Kolos Publishers, Leningrad</source>, <fpage>140</fpage>–<lpage>176</lpage>. [In Russian]</mixed-citation></ref><ref id="B33"><mixed-citation xmlns:xlink="http://www.w3.org/1999/xlink" xlink:type="simple"><person-group><name name-style="western"><surname>Grossheim</surname><given-names>AA</given-names></name></person-group> (<year>1952</year>) <source>Flora of the Caucasus, Vol. 5.</source><publisher-name>Academy of Sciences of the USSR</publisher-name>, <publisher-loc>Moscow &amp; Leningrad</publisher-loc>, <size units="page">453 pp</size>. [In Russian]</mixed-citation></ref><ref id="B46"><mixed-citation xmlns:xlink="http://www.w3.org/1999/xlink" xlink:type="simple"><person-group><name name-style="western"><surname>Ivanov</surname><given-names>AL</given-names></name></person-group> (<year>2019</year>) <source>A synopsis of vascular plants of the Russian Caucasus.</source><publisher-name>North-Caucasian Federal University</publisher-name>, <publisher-loc>Stavropol</publisher-loc>, <size units="page">341 pp</size>. [In Russian]</mixed-citation></ref><ref id="B58"><mixed-citation xmlns:xlink="http://www.w3.org/1999/xlink" xlink:type="simple"><person-group><name name-style="western"><surname>Kurbatsky</surname><given-names>VI</given-names></name></person-group> (<year>1994</year>) <italic><tp:taxon-name><tp:taxon-name-part taxon-name-part-type="genus">Chamaecytisus</tp:taxon-name-part></tp:taxon-name></italic> Link. In: Polozhii AV, Malyshev LI (Eds) Flora of Siberia, Vol. 9. Science Publishers, Novosibirsk, 209, 213. [In Russian]</mixed-citation></ref><ref id="B104"><mixed-citation xmlns:xlink="http://www.w3.org/1999/xlink" xlink:type="simple"><person-group><name name-style="western"><surname>Tulaganova</surname><given-names>M</given-names></name></person-group> (<year>1981</year>) <article-title><italic><tp:taxon-name><tp:taxon-name-part taxon-name-part-type="genus">Chamaecytisus</tp:taxon-name-part></tp:taxon-name></italic> Link.</article-title> In: <person-group><name name-style="western"><surname>Kamelin</surname><given-names>RV</given-names></name><name name-style="western"><surname>Kovalevskaya</surname><given-names>SS</given-names></name><name name-style="western"><surname>Nabiev</surname><given-names>MM</given-names></name></person-group> (<role>Eds</role>) <issue-title>Manual of vascular plants of Central Asia, Vol.</issue-title><source>6. Science Publishers, Uzbek Academy of Sciences, Tashkent</source>, <fpage>19</fpage>–<lpage>19</lpage>. [In Russian]</mixed-citation></ref><ref id="B87"><mixed-citation xmlns:xlink="http://www.w3.org/1999/xlink" xlink:type="simple"><person-group><name name-style="western"><surname>Semerenko</surname><given-names>LV</given-names></name></person-group> (<year>1984</year>) <source>Caryological analysis of peripheral populations of plant species in Belorussia in light of speciation.</source><publisher-name>Institute of Experimental Botany</publisher-name>, <publisher-loc>Academy of Sciences of the Belorussian SSR, Minsk</publisher-loc>, <size units="page">393 pp</size>. [In Russian]</mixed-citation></ref><ref id="B63"><mixed-citation xmlns:xlink="http://www.w3.org/1999/xlink" xlink:type="simple"><person-group><name name-style="western"><surname>Lipschitz</surname><given-names>SY</given-names></name></person-group> (<year>1950</year>) <source>Russian botanists (Botanists of Russia and USSR): Biographical and bibliographical dictionary, Vol. 3.</source><publisher-name>Moscow Society of Naturalists</publisher-name>, <publisher-loc>Moscow</publisher-loc>, <size units="page">488 pp</size>. [In Russian]</mixed-citation></ref><ref id="B61"><mixed-citation xmlns:xlink="http://www.w3.org/1999/xlink" xlink:type="simple"><person-group><name name-style="western"><surname>Leonov</surname><given-names>MV</given-names></name><name name-style="western"><surname>Novikov</surname><given-names>VS</given-names></name><name name-style="western"><surname>Popov</surname><given-names>MS</given-names></name></person-group> (<year>2014</year>) <article-title>Electronic encyclopaedia “Russian botanist L.F. Gruner”. Byulleten’ Moskovskogo Obshchestva Ispytatelei Prirody. Otdel Biologicheskii, n.s.</article-title><volume>119</volume>(<issue>6</issue>): <fpage>79</fpage>–<lpage>81</lpage>. [In Russian]</mixed-citation></ref><ref id="B35"><mixed-citation xmlns:xlink="http://www.w3.org/1999/xlink" xlink:type="simple"><person-group><name name-style="western"><surname>Gruner</surname><given-names>L</given-names></name></person-group> (<year>1869a</year>) Enumeratio plantarum, quas anno 1865 ad flumina Borysthenem et Kolkam inferiorem in <tp:taxon-name><tp:taxon-name-part taxon-name-part-type="subfamily">Rossiae</tp:taxon-name-part></tp:taxon-name> australis provinciis Catherinoslaviensi et Taurica collegit Mag. L. Gruner. Bulletin de la Société Impériale des Naturalistes de Moscou 41(2,3): 96–169.</mixed-citation></ref><ref id="B37"><mixed-citation xmlns:xlink="http://www.w3.org/1999/xlink" xlink:type="simple"><person-group><name name-style="western"><surname>Gruner</surname><given-names>L</given-names></name></person-group> (<year>1872</year>) Zur Charateristik der Boden- und Vegetationsverhältnisse des Steppengebietes u. der Dniepr- und Konka-Niederung unterhalb Alexandrowsk’s (Gouv. Jekaterinoslaw). Bulletin de la Société Impériale des Naturalistes de Moscou 45(1,1): 79–144.</mixed-citation></ref><ref id="B36"><mixed-citation xmlns:xlink="http://www.w3.org/1999/xlink" xlink:type="simple"><person-group><name name-style="western"><surname>Gruner</surname><given-names>L</given-names></name></person-group> (<year>1869b</year>) Enumeratio plantarum, quas anno 1865 ad flumina Borysthenem et Kolkam inferiorem in <tp:taxon-name><tp:taxon-name-part taxon-name-part-type="subfamily">Rossiae</tp:taxon-name-part></tp:taxon-name> australis provinciis Catherinoslaviensi et Taurica collegit Mag. L. Gruner (cont.). Bulletin de la Société Impériale des Naturalistes de Moscou 41(2,4): 406–459.</mixed-citation></ref><ref id="B6"><mixed-citation xmlns:xlink="http://www.w3.org/1999/xlink" xlink:type="simple"><person-group><name name-style="western"><surname>Clokie</surname><given-names>HN</given-names></name></person-group> (<year>1964</year>) <source>An account of the Herbaria of the Department of Botany in the University of Oxford.</source><publisher-name>Oxford University Press</publisher-name>, <publisher-loc>Oxford</publisher-loc>, <size units="page">280 pp</size>.</mixed-citation></ref><ref id="B14"><mixed-citation xmlns:xlink="http://www.w3.org/1999/xlink" xlink:type="simple"><person-group><name name-style="western"><surname>Druce</surname><given-names>GC</given-names></name></person-group> (<year>1897</year>) <source>An account of the Herbarium of the University of Oxford.</source><publisher-name>Clarendon Press</publisher-name>, <publisher-loc>Oxford</publisher-loc>, <size units="page">55 pp</size>. <ext-link xlink:type="simple" ext-link-type="doi" xlink:href="10.5962/bhl.title.104467">https://doi.org/10.5962/bhl.title.104467</ext-link></mixed-citation></ref><ref id="B55"><mixed-citation xmlns:xlink="http://www.w3.org/1999/xlink" xlink:type="simple"><person-group><name name-style="western"><surname>Kreczetowicz</surname><given-names>VI</given-names></name></person-group> (<year>1941</year>) <article-title><italic><tp:taxon-name><tp:taxon-name-part taxon-name-part-type="genus">Cytisus</tp:taxon-name-part></tp:taxon-name></italic> L.</article-title> In: <person-group><name name-style="western"><surname>Schischkin</surname><given-names>BK</given-names></name></person-group> (<role>Ed.</role>) <issue-title>Flora of the USSR, Vol.</issue-title><source>11. Academy of Sciences of the USSR, Moscow &amp; Leningrad</source>, <fpage>75</fpage>–<lpage>93</lpage>. [In Russian]</mixed-citation></ref><ref id="B38"><mixed-citation xmlns:xlink="http://www.w3.org/1999/xlink" xlink:type="simple"><person-group><name name-style="western"><surname>Gubanov</surname><given-names>IA</given-names></name></person-group> (<year>2002</year>) <source>Catalogue of type specimens of vascular plants at the Herbarium of the Moscow State University (MW).</source><publisher-name>Herbarium of the Moscow State University</publisher-name>, <publisher-loc>Moscow</publisher-loc>, <size units="page">213 pp</size>. [In Russian]</mixed-citation></ref><ref id="B64"><mixed-citation xmlns:xlink="http://www.w3.org/1999/xlink" xlink:type="simple"><person-group><name name-style="western"><surname>Lipsky</surname><given-names>VI</given-names></name></person-group> (<year>1899</year>) <source>The Herbarium of the Imperial Saint-Petersburg Botanical Garden (1823–1898).</source><publisher-name>Imperial Saint-Petersburg Botanical Garden</publisher-name>, <publisher-loc>Saint-Petersburg</publisher-loc>, <size units="page">128 pp</size>. [In Russian]</mixed-citation></ref><ref id="B73"><mixed-citation xmlns:xlink="http://www.w3.org/1999/xlink" xlink:type="simple"><person-group><name name-style="western"><surname>Paczoski</surname><given-names>IK</given-names></name></person-group> (<year>1914</year>) <article-title>Brooms of south-western Russia.</article-title><source>Trudy Botanicheskago Sada Imperatorskago Yur’evskago Universiteta</source><volume>15</volume>: <fpage>91</fpage>–<lpage>100</lpage>. [In Russian]</mixed-citation></ref><ref id="B90"><mixed-citation xmlns:xlink="http://www.w3.org/1999/xlink" xlink:type="simple"><person-group><name name-style="western"><surname>Sennikov</surname><given-names>AN</given-names></name><name name-style="western"><surname>Tikhomirov</surname><given-names>VN</given-names></name></person-group> (<year>2024a</year>) Atlas Florae Europaeae notes, 34. Distributions and conservation profiles of East European species of the <italic><tp:taxon-name><tp:taxon-name-part taxon-name-part-type="genus">Cytisus</tp:taxon-name-part><tp:taxon-name-part taxon-name-part-type="species">ratisbonensis</tp:taxon-name-part></tp:taxon-name></italic> group (<tp:taxon-name><tp:taxon-name-part taxon-name-part-type="family">Fabaceae</tp:taxon-name-part></tp:taxon-name>). Biodiversity Data Journal 12: e118034. <ext-link xlink:type="simple" ext-link-type="doi" xlink:href="10.3897/BDJ.12.e11803">https://doi.org/10.3897/BDJ.12.e11803</ext-link></mixed-citation></ref><ref id="B106"><mixed-citation xmlns:xlink="http://www.w3.org/1999/xlink" xlink:type="simple"><person-group><name name-style="western"><surname>Tzvelev</surname><given-names>NN</given-names></name></person-group> (<year>1987</year>) <article-title><italic><tp:taxon-name><tp:taxon-name-part taxon-name-part-type="genus">Chamaecytisus</tp:taxon-name-part></tp:taxon-name></italic> Link.</article-title> In: <person-group><name name-style="western"><surname>Fedorov</surname><given-names>AA</given-names></name></person-group> (<role>Ed.</role>) <issue-title>Flora of Eastern Europe, Vol.</issue-title><source>6. Science Publishers, Leningrad</source>, <fpage>216</fpage>–<lpage>225</lpage>. [In Russian]</mixed-citation></ref></ref-list></tp:taxon-treatment>
