# Supplementary material for: Atlas Florae Europaeae notes, 33. Taxonomic synopsis of East European species of the Cytisusratisbonensis group (Fabaceae)
Source: PhytoKeys. 2024 Feb 23;238:157–97. doi: 10.3897/phytokeys.238.118031 (PMC10907954; doi:10.3897/phytokeys.238.118031)
Supplement: XML Treatment for Cytisus semerenkoanus [file phytokeys.238.118031-treatment4.xml]

<!DOCTYPE tp:taxon-treatment
  PUBLIC "-//TaxonX//DTD Taxonomic Treatment Publishing DTD v0 20100105//EN" "tax-treatment-NSO.dtd">
<tp:taxon-treatment xmlns:tp="http://www.plazi.org/taxpub"><tp:treatment-meta><kwd-group><label>Taxon classification</label><kwd>
                <named-content content-type="kingdom">Plantae</named-content>
              </kwd><kwd>
                <named-content content-type="order">Fabales</named-content>
              </kwd><kwd>
                <named-content content-type="family">Fabaceae</named-content>
              </kwd></kwd-group><mixed-citation publication-type="journal"><person-group><name><surname>Sennikov</surname><given-names>Alexander N.</given-names></name><name><surname>Tikhomirov</surname><given-names>Valery N.</given-names></name></person-group><article-title>Atlas Florae Europaeae notes, 33. Taxonomic synopsis of East European species of the <italic><tp:taxon-name><tp:taxon-name-part taxon-name-part-type="genus" reg="Cytisus">Cytisus</tp:taxon-name-part><tp:taxon-name-part taxon-name-part-type="species" reg="ratisbonensis">ratisbonensis</tp:taxon-name-part></tp:taxon-name></italic> group (<tp:taxon-name><tp:taxon-name-part taxon-name-part-type="family">Fabaceae</tp:taxon-name-part></tp:taxon-name>)</article-title><source>PhytoKeys</source><day>23</day><month>02</month><year>2024</year><volume>238</volume><fpage>157</fpage><lpage>197</lpage><pub-id pub-id-type="doi">10.3897/phytokeys.238.118031</pub-id></mixed-citation></tp:treatment-meta><tp:nomenclature><label>4.</label><tp:taxon-name>
              <object-id xmlns:xlink="http://www.w3.org/1999/xlink" content-type="arpha" xlink:type="simple">8C59A6BF-46AF-54F3-A469-3081F5BF820A</object-id>
              <tp:taxon-name-part taxon-name-part-type="genus" reg="Cytisus">Cytisus</tp:taxon-name-part>
              <tp:taxon-name-part taxon-name-part-type="species" reg="semerenkoanus">semerenkoanus</tp:taxon-name-part>
              <object-id xmlns:xlink="http://www.w3.org/1999/xlink" content-type="ipni" xlink:type="simple">urn:lsid:ipni.org:names:77336839-1</object-id>
            </tp:taxon-name><tp:taxon-authority>Sennikov &amp; Val.N.Tikhom., sp.</tp:taxon-authority><tp:taxon-status xmlns:xlink="http://www.w3.org/1999/xlink" xlink:type="simple">hybr. nov.</tp:taxon-status></tp:nomenclature><tp:treatment-sec sec-type="material" id="SECID0EGPAI"><title>Type.</title><p>Belarus. Gomel Region, Dobrush District, vicinities of Dobrush Town, margin of pine forest with moss cover, 19.05.1979, <italic>L.V. Semerenko &amp; I.V. Shvets</italic> (holotype MSK, isotypes MSK, MSKU). Fig. <xref ref-type="fig" rid="F5">5</xref>.</p><fig id="F5" position="float" orientation="portrait"><object-id xmlns:xlink="http://www.w3.org/1999/xlink" content-type="doi" xlink:type="simple">10.3897/phytokeys.238.118031.figure5</object-id><object-id xmlns:xlink="http://www.w3.org/1999/xlink" content-type="arpha" xlink:type="simple">DB93AA35-8B0F-5661-BAD0-BA0DB1235F48</object-id><label>Figure 5.</label><caption><p>Holotype of <italic><tp:taxon-name><tp:taxon-name-part taxon-name-part-type="genus" reg="Cytisus">Cytisus</tp:taxon-name-part><tp:taxon-name-part taxon-name-part-type="species" reg="semerenkoanus">semerenkoanus</tp:taxon-name-part></tp:taxon-name></italic> Sennikov &amp; Val.N.Tikhom.</p></caption><graphic xmlns:xlink="http://www.w3.org/1999/xlink" xlink:href="phytokeys-238-157_article-118031__-g005.jpg" position="float" orientation="portrait" xlink:type="simple" id="oo_991059.jpg"><uri content-type="original_file" xlink:type="simple">https://binary.pensoft.net/fig/991059</uri></graphic></fig></tp:treatment-sec><tp:treatment-sec sec-type="etymology" id="SECID0EKQAI"><title>Etymology.</title><p>The species name is given in honour of Larisa Vasilievna Semerenko (<xref ref-type="bibr" rid="B75">Parfionaŭ et al. 2018</xref>), who advanced our knowledge by her studies on the karyology and biology of <italic><tp:taxon-name><tp:taxon-name-part taxon-name-part-type="genus" reg="Cytisus">Cytisus</tp:taxon-name-part></tp:taxon-name></italic> in Belarus.</p></tp:treatment-sec><tp:treatment-sec sec-type="description" id="SECID0E2QAI"><title>Description.</title><p>Upright shrubs with erect, basally ascending stems up to 60(80) cm tall and long branches. Leaves with elliptic to obovate leaflets, sparsely hairy to subglabrous above, with lax hairs 0.2–0.6 mm long below, petioles sparsely covered with appressed and subpatent hairs. Flowers strictly lateral, 1–4 in axils, on pedicels 3–6 mm long, yellow; calyx 10–12 mm long, with appressed and subpatent hairs 0.4–0.9 mm long; standard suborbicular, hairy to subglabrous above.</p></tp:treatment-sec><tp:treatment-sec sec-type="distribution" id="SECID0EARAI"><title>Distribution.</title><p>Europe: Poland, Moldova, Belarus, Ukraine, Russia. Asia: Russia (Caucasus), Abkhazia.</p></tp:treatment-sec><tp:treatment-sec sec-type="ecology" id="SECID0EFRAI"><title>Ecology.</title><p>In the forest zone, this taxon is found in dry forests on rich soils (oak forests and mixed broadleaved-pine forests with steppe plants), mostly in open places; in the forest steppe and steppe zones, it occurs in sparse forests and open steppe-like places.</p></tp:treatment-sec><tp:treatment-sec sec-type="Chromosome counts" id="SECID0EKRAI"><title>Chromosome counts.</title><p>2n = 50 (<xref ref-type="bibr" rid="B74">Parfionaŭ et al. 1975</xref>, as <italic><tp:taxon-name><tp:taxon-name-part taxon-name-part-type="genus" reg="Chamaecytisus">Chamaecytisus</tp:taxon-name-part></tp:taxon-name></italic> sp.); material collected from native populations in Gomel Region; vouchers at MSK.</p></tp:treatment-sec><tp:treatment-sec sec-type="Notes on nomenclature" id="SECID0E2RAI"><title>Notes on nomenclature.</title><p><xref ref-type="bibr" rid="B54">Kreczetowicz (1940)</xref> described an alleged hybrid between <italic><tp:taxon-name><tp:taxon-name-part taxon-name-part-type="genus" reg="Cytisus">C.</tp:taxon-name-part><tp:taxon-name-part taxon-name-part-type="species" reg="ruthenicus">ruthenicus</tp:taxon-name-part></tp:taxon-name></italic> and <italic><tp:taxon-name><tp:taxon-name-part taxon-name-part-type="genus" reg="Cytisus">C.</tp:taxon-name-part><tp:taxon-name-part taxon-name-part-type="species" reg="elongatus">elongatus</tp:taxon-name-part></tp:taxon-name></italic> under the name <italic><tp:taxon-name><tp:taxon-name-part taxon-name-part-type="genus" reg="Cytisus">C.</tp:taxon-name-part><tp:taxon-name-part taxon-name-part-type="species" reg="czerniaevii">czerniaevii</tp:taxon-name-part></tp:taxon-name></italic>, but the original material of the latter name belongs to <italic><tp:taxon-name><tp:taxon-name-part taxon-name-part-type="genus" reg="Cytisus">C.</tp:taxon-name-part><tp:taxon-name-part taxon-name-part-type="species" reg="elongatus">elongatus</tp:taxon-name-part></tp:taxon-name></italic> rather than to the hybrid. For this reason, the hybrid is described here under a new name.</p></tp:treatment-sec><tp:treatment-sec sec-type="distribution" id="SECID0ERTAI"><title>Notes on taxonomy and distribution.</title><p><xref ref-type="bibr" rid="B54">Kreczetowicz (1940)</xref> described this taxon as a hybrid between <italic><tp:taxon-name><tp:taxon-name-part taxon-name-part-type="genus" reg="Cytisus">Cytisus</tp:taxon-name-part><tp:taxon-name-part taxon-name-part-type="species" reg="lindemannii">lindemannii</tp:taxon-name-part></tp:taxon-name></italic> (our synonym of <italic><tp:taxon-name><tp:taxon-name-part taxon-name-part-type="genus" reg="Cytisus">C.</tp:taxon-name-part><tp:taxon-name-part taxon-name-part-type="species" reg="elongatus">elongatus</tp:taxon-name-part></tp:taxon-name></italic>) and <italic><tp:taxon-name><tp:taxon-name-part taxon-name-part-type="genus" reg="Cytisus">C.</tp:taxon-name-part><tp:taxon-name-part taxon-name-part-type="species" reg="ruthenicus">ruthenicus</tp:taxon-name-part></tp:taxon-name></italic>, and this interpretation was accepted by <xref ref-type="bibr" rid="B106">Tzvelev (1987)</xref>. Based on the intermediate morphology, we agree on the presence of hybrids between <italic><tp:taxon-name><tp:taxon-name-part taxon-name-part-type="genus" reg="Cytisus">C.</tp:taxon-name-part><tp:taxon-name-part taxon-name-part-type="species" reg="ruthenicus">ruthenicus</tp:taxon-name-part></tp:taxon-name></italic> and <italic><tp:taxon-name><tp:taxon-name-part taxon-name-part-type="genus" reg="Cytisus">C.</tp:taxon-name-part><tp:taxon-name-part taxon-name-part-type="species" reg="elongatus">elongatus</tp:taxon-name-part></tp:taxon-name></italic>. The distribution of <italic><tp:taxon-name><tp:taxon-name-part taxon-name-part-type="genus" reg="Cytisus">C.</tp:taxon-name-part><tp:taxon-name-part taxon-name-part-type="species" reg="semerenkoanus">semerenkoanus</tp:taxon-name-part></tp:taxon-name></italic> extends much further eastwards and northwards than the current distribution of its presumed parent, <italic><tp:taxon-name><tp:taxon-name-part taxon-name-part-type="genus" reg="Cytisus">C.</tp:taxon-name-part><tp:taxon-name-part taxon-name-part-type="species" reg="elongatus">elongatus</tp:taxon-name-part></tp:taxon-name></italic>, which we explain by the extinction of the latter due to postglacial climate changes and hybridisation processes.</p></tp:treatment-sec><ref-list><ref id="B75"><mixed-citation xmlns:xlink="http://www.w3.org/1999/xlink" xlink:type="simple"><person-group><name name-style="western"><surname>Parfionaŭ</surname><given-names>VI</given-names></name><name name-style="western"><surname>Rykoŭski</surname><given-names>GF</given-names></name><name name-style="western"><surname>Savčuk</surname><given-names>SS</given-names></name><name name-style="western"><surname>Budkievič</surname><given-names>TA</given-names></name></person-group> (<year>2018</year>) <article-title>Larisa Vasilievna Semerenko (70<sup>th</sup> anniversary).</article-title><source>Botanika (Minsk)</source><volume>47</volume>: <fpage>298</fpage>–<lpage>299</lpage>. [In Russian]</mixed-citation></ref><ref id="B74"><mixed-citation xmlns:xlink="http://www.w3.org/1999/xlink" xlink:type="simple"><person-group><name name-style="western"><surname>Parfionaŭ</surname><given-names>VI</given-names></name><name name-style="western"><surname>Dzmitryeva</surname><given-names>SA</given-names></name><name name-style="western"><surname>Siemiarenka</surname><given-names>LV</given-names></name></person-group> (<year>1975</year>) <article-title>Caryological studies of some species occurring at the limits of their distribution areas. Viesci Akademii Navuk Bielaruskaj SSR.</article-title><source>Seryja Bijalagičnych Navuk</source><volume>1975</volume>(<issue>2</issue>): <fpage>5</fpage>–<lpage>14</lpage>. [In Belorussian]</mixed-citation></ref><ref id="B54"><mixed-citation xmlns:xlink="http://www.w3.org/1999/xlink" xlink:type="simple"><person-group><name name-style="western"><surname>Kreczetowicz</surname><given-names>VI</given-names></name></person-group> (<year>1940</year>) <article-title><italic><tp:taxon-name><tp:taxon-name-part taxon-name-part-type="genus">Cytisus</tp:taxon-name-part></tp:taxon-name></italic> in Eastern Europe.</article-title><source>Botanicheskii Zhurnal SSSR</source><volume>25</volume>(<issue>3</issue>): <fpage>252</fpage>–<lpage>264</lpage>. [In Russian]</mixed-citation></ref><ref id="B106"><mixed-citation xmlns:xlink="http://www.w3.org/1999/xlink" xlink:type="simple"><person-group><name name-style="western"><surname>Tzvelev</surname><given-names>NN</given-names></name></person-group> (<year>1987</year>) <article-title><italic><tp:taxon-name><tp:taxon-name-part taxon-name-part-type="genus">Chamaecytisus</tp:taxon-name-part></tp:taxon-name></italic> Link.</article-title> In: <person-group><name name-style="western"><surname>Fedorov</surname><given-names>AA</given-names></name></person-group> (<role>Ed.</role>) <issue-title>Flora of Eastern Europe, Vol.</issue-title><source>6. Science Publishers, Leningrad</source>, <fpage>216</fpage>–<lpage>225</lpage>. [In Russian]</mixed-citation></ref></ref-list></tp:taxon-treatment>
