# Supplementary material for: Atlas Florae Europaeae notes, 33. Taxonomic synopsis of East European species of the Cytisusratisbonensis group (Fabaceae)
Source: PhytoKeys. 2024 Feb 23;238:157–97. doi: 10.3897/phytokeys.238.118031 (PMC10907954; doi:10.3897/phytokeys.238.118031)
Supplement: XML Treatment for Cytisus elongatus [file phytokeys.238.118031-treatment5.xml]

<!DOCTYPE tp:taxon-treatment
  PUBLIC "-//TaxonX//DTD Taxonomic Treatment Publishing DTD v0 20100105//EN" "tax-treatment-NSO.dtd">
<tp:taxon-treatment xmlns:tp="http://www.plazi.org/taxpub"><tp:treatment-meta><kwd-group><label>Taxon classification</label><kwd>
                <named-content content-type="kingdom">Plantae</named-content>
              </kwd><kwd>
                <named-content content-type="order">Fabales</named-content>
              </kwd><kwd>
                <named-content content-type="family">Fabaceae</named-content>
              </kwd></kwd-group><mixed-citation publication-type="journal"><person-group><name><surname>Sennikov</surname><given-names>Alexander N.</given-names></name><name><surname>Tikhomirov</surname><given-names>Valery N.</given-names></name></person-group><article-title>Atlas Florae Europaeae notes, 33. Taxonomic synopsis of East European species of the <italic><tp:taxon-name><tp:taxon-name-part taxon-name-part-type="genus" reg="Cytisus">Cytisus</tp:taxon-name-part><tp:taxon-name-part taxon-name-part-type="species" reg="ratisbonensis">ratisbonensis</tp:taxon-name-part></tp:taxon-name></italic> group (<tp:taxon-name><tp:taxon-name-part taxon-name-part-type="family">Fabaceae</tp:taxon-name-part></tp:taxon-name>)</article-title><source>PhytoKeys</source><day>23</day><month>02</month><year>2024</year><volume>238</volume><fpage>157</fpage><lpage>197</lpage><pub-id pub-id-type="doi">10.3897/phytokeys.238.118031</pub-id></mixed-citation></tp:treatment-meta><tp:nomenclature><label>5.</label><tp:taxon-name>
              <object-id xmlns:xlink="http://www.w3.org/1999/xlink" content-type="arpha" xlink:type="simple">40CFCCE9-B46E-5A53-941C-C3D7320235D4</object-id>
              <tp:taxon-name-part taxon-name-part-type="genus" reg="Cytisus">Cytisus</tp:taxon-name-part>
              <tp:taxon-name-part taxon-name-part-type="species" reg="elongatus">elongatus</tp:taxon-name-part>
            </tp:taxon-name><tp:taxon-authority>Waldst. &amp; Kit., Descr. Icon. Pl. Hung. 2: 200, t. 183 (1804)</tp:taxon-authority><tp:nomenclature-citation-list><tp:nomenclature-citation><tp:taxon-name>
                  <tp:taxon-name-part taxon-name-part-type="status">–</tp:taxon-name-part>
                  <tp:taxon-name-part taxon-name-part-type="genus" reg="Chamaecytisus">Chamaecytisus</tp:taxon-name-part>
                  <tp:taxon-name-part taxon-name-part-type="species" reg="elongatus">elongatus</tp:taxon-name-part>
                </tp:taxon-name><comment> (Waldst. &amp; Kit.) Link, Handbuch 2: 155 (1831) – <tp:taxon-name><tp:taxon-name-part taxon-name-part-type="genus" reg="Cytisus">Cytisus</tp:taxon-name-part><tp:taxon-name-part taxon-name-part-type="species" reg="hirsutus">hirsutus</tp:taxon-name-part><tp:taxon-name-part taxon-name-part-type="infraspecific-rank">subsp.</tp:taxon-name-part><tp:taxon-name-part taxon-name-part-type="subspecies" reg="elongatus">elongatus</tp:taxon-name-part></tp:taxon-name> (Waldst. et Kit.) Briq., Etud. Cytis. Alp. Marit.: 168 (1894) – <tp:taxon-name><tp:taxon-name-part taxon-name-part-type="genus" reg="Chamaecytisus">Chamaecytisus</tp:taxon-name-part><tp:taxon-name-part taxon-name-part-type="species" reg="ciliatus">ciliatus</tp:taxon-name-part><tp:taxon-name-part taxon-name-part-type="infraspecific-rank">subsp.</tp:taxon-name-part><tp:taxon-name-part taxon-name-part-type="subspecies" reg="elongatus">elongatus</tp:taxon-name-part></tp:taxon-name> (Waldst. &amp; Kit.) Soó in Feddes Repert. 85: 439 (1974) – <tp:taxon-name><tp:taxon-name-part taxon-name-part-type="genus" reg="Chamaecytisus">Chamaecytisus</tp:taxon-name-part><tp:taxon-name-part taxon-name-part-type="species" reg="glaber">glaber</tp:taxon-name-part><tp:taxon-name-part taxon-name-part-type="infraspecific-rank">var.</tp:taxon-name-part><tp:taxon-name-part taxon-name-part-type="variety" reg="elongatus">elongatus</tp:taxon-name-part></tp:taxon-name> (Waldst. &amp; Kit.) Kuzmanov in Jordanov, Fl. Narodna Republ. Bulg. 6: 86 (1976). </comment></tp:nomenclature-citation><tp:nomenclature-citation><tp:taxon-name>
                  <tp:taxon-name-part taxon-name-part-type="status">=</tp:taxon-name-part>
                  <tp:taxon-name-part taxon-name-part-type="genus" reg="Cytisus">Cytisus</tp:taxon-name-part>
                  <tp:taxon-name-part taxon-name-part-type="species" reg="leucotrichus">leucotrichus</tp:taxon-name-part>
                </tp:taxon-name><comment> Schur in Oesterr. Bot. Z. 10: 179 (1860), syn. nov. – <tp:taxon-name><tp:taxon-name-part taxon-name-part-type="genus" reg="Chamaecytisus">Chamaecytisus</tp:taxon-name-part><tp:taxon-name-part taxon-name-part-type="species" reg="leucotrichus">leucotrichus</tp:taxon-name-part></tp:taxon-name> (Schur) Czerep., Sosud. Rast. SSSR: 229 (1981) – <tp:taxon-name><tp:taxon-name-part taxon-name-part-type="genus" reg="Chamaecytisus">Chamaecytisus</tp:taxon-name-part><tp:taxon-name-part taxon-name-part-type="species" reg="triflorus">triflorus</tp:taxon-name-part><tp:taxon-name-part taxon-name-part-type="infraspecific-rank">subsp.</tp:taxon-name-part><tp:taxon-name-part taxon-name-part-type="subspecies" reg="leucotrichus">leucotrichus</tp:taxon-name-part></tp:taxon-name> (Schur) Holub in Bertová, Fl. Slovenska 4(4): 35 (1988). Type. Romania. “Rothen Berg bei Mühlbach [Sebeș]”, [05].07.1853, <italic>F. Schur</italic> (lectotype LW00205768, designated by <xref ref-type="bibr" rid="B78">Pifkó (2009a</xref>: 153); isolectotype LW00205839). </comment></tp:nomenclature-citation><tp:nomenclature-citation><tp:taxon-name>
                  <tp:taxon-name-part taxon-name-part-type="status">=</tp:taxon-name-part>
                  <tp:taxon-name-part taxon-name-part-type="genus" reg="Cytisus">Cytisus</tp:taxon-name-part>
                  <tp:taxon-name-part taxon-name-part-type="species" reg="lindemannii">lindemannii</tp:taxon-name-part>
                </tp:taxon-name><comment> V.I.Krecz. in Bot. Zhurn. SSSR 25: 259 (1940), syn. nov. – <tp:taxon-name><tp:taxon-name-part taxon-name-part-type="genus" reg="Chamaecytisus">Chamaecytisus</tp:taxon-name-part><tp:taxon-name-part taxon-name-part-type="species" reg="lindemannii">lindemannii</tp:taxon-name-part></tp:taxon-name> (V.I.Krecz.) Klásk. in Preslia 30: 214 (1958). Type. Ukraine. “Elisabethgrad” [Kropyvnytskyi], 06.05.1873, <italic>E. Lindemann</italic> (holotype LE01024081; isotype LE01024082). Fig. <xref ref-type="fig" rid="F6">6</xref>. </comment></tp:nomenclature-citation><tp:nomenclature-citation><tp:taxon-name>
                  <tp:taxon-name-part taxon-name-part-type="status">=</tp:taxon-name-part>
                  <tp:taxon-name-part taxon-name-part-type="genus" reg="Cytisus">Cytisus</tp:taxon-name-part>
                  <tp:taxon-name-part taxon-name-part-type="species" reg="czerniaevii">czerniaevii</tp:taxon-name-part>
                </tp:taxon-name><comment> V.I.Krecz. in Bot. Zhurn. SSSR 25: 261 (1940), syn. nov. – <tp:taxon-name><tp:taxon-name-part taxon-name-part-type="genus" reg="Chamaecytisus">Chamaecytisus</tp:taxon-name-part><tp:taxon-name-part taxon-name-part-type="species" reg="czerniaevii">czerniaevii</tp:taxon-name-part></tp:taxon-name> (V.I.Krecz.) Tzvelev, Fl. Evropeiskoi Chasti SSSR 6: 223 (1987). Type. Ukraine. Kharkov Region, Zmiev District, Hamlet of Fedorchenko, 24.04.1910, <italic>G.I. Širjaev</italic> (lectotype KW000114840, designated here). Other original material. Ukraine. Kharkov Region: Steppes near Chuguev, 19.05.1852, <italic>V.M. Cherniaev</italic> (KW). Sumy Region, Lebedin District, “prope Grun, in steppis princ. Kapnist” [near Grun’, in steppes of Count Kapnist = ‘Mikhailovskaya Tselina’ Nature Reserve], 09.06.1905, <italic>G.I. Širjaev</italic> (KW000114839). </comment></tp:nomenclature-citation><tp:nomenclature-citation><tp:taxon-name>
                  <tp:taxon-name-part taxon-name-part-type="status">=</tp:taxon-name-part>
                  <tp:taxon-name-part taxon-name-part-type="genus" reg="Cytisus">Cytisus</tp:taxon-name-part>
                  <tp:taxon-name-part taxon-name-part-type="species" reg="ponomarjovii">ponomarjovii</tp:taxon-name-part>
                </tp:taxon-name><comment> Seredin in Novosti Sist. Vyssh. Rast. 13: 192 (1976), syn. nov. – <tp:taxon-name><tp:taxon-name-part taxon-name-part-type="genus" reg="Chamaecytisus">Chamaecytisus</tp:taxon-name-part><tp:taxon-name-part taxon-name-part-type="species" reg="ponomarjovii">ponomarjovii</tp:taxon-name-part></tp:taxon-name> (Seredin) Czerep., Sosud. Rast. SSSR: 229 (1981). Type. Russia. Krasnodar Territory, Tuapse District, 1 km NW of Dzhubga Village, oak forest, 08.07.1973, <italic>R.M. Seredin</italic> (holotype LE). </comment></tp:nomenclature-citation><tp:nomenclature-citation><tp:taxon-name>
                  <tp:taxon-name-part taxon-name-part-type="status">=</tp:taxon-name-part>
                  <tp:taxon-name-part taxon-name-part-type="genus" reg="Chamaecytisus">Chamaecytisus</tp:taxon-name-part>
                  <tp:taxon-name-part taxon-name-part-type="species" reg="korabensis">korabensis</tp:taxon-name-part>
                </tp:taxon-name><comment> Pifkó &amp; Barina in Stud. Bot. Hung. 47(1): 164 (2016), syn. nov. Type. Albania. Qarku i Dibrës: [Korab-Koritnik Nature Park,] Mali i Bardhë Mts, near peak Maja e Pelpenikut, above village Sllatinë, on evaporites, <named-content xmlns:xlink="http://www.w3.org/1999/xlink" content-type="dwc:verbatimCoordinates" xlink:type="simple"><named-content content-type="geo-json" specific-use="{&#34;type&#34;:&#34;Point&#34;,&#34;coordinates&#34;:[20.459780,41.784190]}" id="NCID0EC5AI" xlink:type="simple">41.78419°N, 20.45978°E</named-content></named-content>, 1928 m, 17.06.2013, <italic>Z. Barina</italic> &amp; <italic>D. Pifkó</italic> 22354 (holotype BP759110; isotype BP759111). </comment></tp:nomenclature-citation></tp:nomenclature-citation-list></tp:nomenclature><tp:treatment-sec sec-type="material" id="SECID0EL5AI"><title>Type.</title><p>Romania. Historical Banat Region: “In sylvis Beregh, Banaticis et Croaticis”, 1800, <italic>P. Kitaibel</italic> (lectotype W20030003241, left-hand fragment, designated here: <ext-link xmlns:xlink="http://www.w3.org/1999/xlink" xlink:type="simple" ext-link-type="uri" xlink:href="https://w.jacq.org/W20030003241">https://w.jacq.org/W20030003241</ext-link>). Possibly Ukraine. [“In comitatis Bereghensis” = Bereg County, “in sylvis”,] Herb. Waldstein (superseded lectotype PR155757/738a, designated by <xref ref-type="bibr" rid="B5">Chrtek and Skočdopolová (1982</xref>: 226)).</p></tp:treatment-sec><tp:treatment-sec sec-type="description" id="SECID0E35AI"><title>Description.</title><p>Upright shrubs with erect, basally ascending stems up to 40–60(80) cm tall and long branches. Leaves with elliptic to obovate leaflets, densely hairy above, with lax hairs 0.4–0.8 mm long below, petioles rather densely covered with laxly appressed to subpatent hairs. Flowers strictly lateral, 1–4 in axils, on pedicels 2–4 mm long, yellow; calyx 11–12 mm long, with subpatent hairs 0.8–1.2 mm long; standard suborbicular, glabrous or hairy above.</p><fig id="F6" position="float" orientation="portrait"><object-id xmlns:xlink="http://www.w3.org/1999/xlink" content-type="doi" xlink:type="simple">10.3897/phytokeys.238.118031.figure6</object-id><object-id xmlns:xlink="http://www.w3.org/1999/xlink" content-type="arpha" xlink:type="simple">84D1AE33-F48E-5D4B-A0F9-8FDFAC2C9129</object-id><label>Figure 6.</label><caption><p>Holotype of <italic><tp:taxon-name><tp:taxon-name-part taxon-name-part-type="genus" reg="Cytisus">Cytisus</tp:taxon-name-part><tp:taxon-name-part taxon-name-part-type="species" reg="lindemannii">lindemannii</tp:taxon-name-part></tp:taxon-name></italic> V.I.Krecz.</p></caption><graphic xmlns:xlink="http://www.w3.org/1999/xlink" xlink:href="phytokeys-238-157_article-118031__-g006.jpg" position="float" orientation="portrait" xlink:type="simple" id="oo_991060.jpg"><uri content-type="original_file" xlink:type="simple">https://binary.pensoft.net/fig/991060</uri></graphic></fig></tp:treatment-sec><tp:treatment-sec sec-type="distribution" id="SECID0EZ6AI"><title>Distribution.</title><p>Europe: France (along the valley of Rhône: <xref ref-type="bibr" rid="B103">Tison and de Foucault (2014)</xref>), Italy, Albania, Serbia, Greece, Bulgaria, Turkey (<xref ref-type="bibr" rid="B8">Cristofolini 1991</xref>), Bosnia and Herzegovina (new record), Montenegro (new record), Slovenia (new record), Croatia (<xref ref-type="bibr" rid="B66">Lovašen-Eberhardt 1997</xref>), North Macedonia (<xref ref-type="bibr" rid="B69">Micevski 2001</xref>), Austria (<xref ref-type="bibr" rid="B8">Cristofolini 1991</xref>), Hungary (<xref ref-type="bibr" rid="B79">Pifkó 2009b</xref>), Slovakia (<xref ref-type="bibr" rid="B8">Cristofolini 1991</xref>), Romania (<xref ref-type="bibr" rid="B32">Grinţescu 1957</xref>), Moldova (<xref ref-type="bibr" rid="B40">Heydemann 1986</xref>), Ukraine (<xref ref-type="bibr" rid="B54">Kreczetowicz 1940</xref>; <xref ref-type="bibr" rid="B19">Fedoronchuk 2022</xref>), Belarus (new record), Russia (south-western part) (<xref ref-type="bibr" rid="B54">Kreczetowicz 1940</xref>; <xref ref-type="bibr" rid="B4">Borisova 1964</xref>; <xref ref-type="bibr" rid="B106">Tzvelev 1987</xref>). Asia: Russia (western and central Caucasus: <xref ref-type="bibr" rid="B33">Grossheim (1952)</xref>; <xref ref-type="bibr" rid="B115">Zernov (2006)</xref>; <xref ref-type="bibr" rid="B46">Ivanov (2019)</xref>), Abkhazia (<xref ref-type="bibr" rid="B53">Kolakovsky 1985</xref>), Georgia (Ajaria: <xref ref-type="bibr" rid="B39">Gvinianidze (1981)</xref>), Turkey (Artvin Province: <xref ref-type="bibr" rid="B54">Kreczetowicz (1940)</xref>). Reported for the first time from Belarus and Bosnia and Herzegovina here. New to Bryansk and Lipetsk Regions of Russia. The actual distribution in Asian Turkey and the Balkans may be more extensive, but has been obscured due to the confusion with <italic><tp:taxon-name><tp:taxon-name-part taxon-name-part-type="genus" reg="Cytisus">C.</tp:taxon-name-part><tp:taxon-name-part taxon-name-part-type="species" reg="hirsutus">hirsutus</tp:taxon-name-part></tp:taxon-name></italic> (<xref ref-type="bibr" rid="B27">Gibbs 1970</xref>).</p></tp:treatment-sec><tp:treatment-sec sec-type="ecology" id="SECID0E5CBI"><title>Ecology.</title><p>In the forest zone, this species occurs in sparse forest stands and on forest margins with steppe herbaceous species, mostly in xerophilous oak forests, at elevations below 500(700) m; in the forest steppe and steppe zones, it is found among sparse shrubs in dry creeks, steppe-like meadows and steppes. It also occurs in oak forests and steppe-like meadows in the mountains.</p></tp:treatment-sec><tp:treatment-sec sec-type="Chromosome counts" id="SECID0EDDBI"><title>Chromosome counts.</title><p>2n = 50 (<xref ref-type="bibr" rid="B87">Semerenko 1984</xref>); material collected from native populations in Kursk and Lipetsk Regions; vouchers at MSK. Dubious record: 2n = 48 (<xref ref-type="bibr" rid="B26">Frahm-Leliveld (1957)</xref>, as <italic><tp:taxon-name><tp:taxon-name-part taxon-name-part-type="genus" reg="Cytisus">Cytisus</tp:taxon-name-part><tp:taxon-name-part taxon-name-part-type="species" reg="elongatus">elongatus</tp:taxon-name-part></tp:taxon-name></italic>); cultivated material; vouchers unknown.</p></tp:treatment-sec><tp:treatment-sec sec-type="Notes on nomenclature" id="SECID0E3DBI"><title>Notes on nomenclature.</title><p><xref ref-type="bibr" rid="B97">Skalická (1986)</xref> and <xref ref-type="bibr" rid="B8">Cristofolini (1991)</xref> accepted <italic><tp:taxon-name><tp:taxon-name-part taxon-name-part-type="genus" reg="Cytisus">Cytisus</tp:taxon-name-part><tp:taxon-name-part taxon-name-part-type="species" reg="triflorus">triflorus</tp:taxon-name-part></tp:taxon-name></italic> Lam. as the priority name for this species. Its lectotype actually belongs to <italic><tp:taxon-name><tp:taxon-name-part taxon-name-part-type="genus" reg="Cytisus">C.</tp:taxon-name-part><tp:taxon-name-part taxon-name-part-type="species" reg="hirsutus">hirsutus</tp:taxon-name-part></tp:taxon-name></italic> L. (<xref ref-type="bibr" rid="B91">Sennikov and Tikhomirov 2024b</xref>).</p><p><italic><tp:taxon-name><tp:taxon-name-part taxon-name-part-type="genus" reg="Cytisus">Cytisus</tp:taxon-name-part><tp:taxon-name-part taxon-name-part-type="species" reg="elongatus">elongatus</tp:taxon-name-part></tp:taxon-name></italic> was described from present-day Romania (Caraş-Severin, Banat) and Ukraine (former Bereg County) (<xref ref-type="bibr" rid="B108">Waldstein and Kitaibel 1804</xref>). The original description of <italic><tp:taxon-name><tp:taxon-name-part taxon-name-part-type="genus" reg="Cytisus">C.</tp:taxon-name-part><tp:taxon-name-part taxon-name-part-type="species" reg="elongatus">elongatus</tp:taxon-name-part></tp:taxon-name></italic> refers to plants with elongated branches and numerous flowers in lateral inflorescences, flowers shortly pedicellate and “slightly larger than in <italic><tp:taxon-name><tp:taxon-name-part taxon-name-part-type="genus" reg="Cytisus">C.</tp:taxon-name-part><tp:taxon-name-part taxon-name-part-type="species" reg="supinus">supinus</tp:taxon-name-part></tp:taxon-name></italic>”, branches with appressed hairs, leaves greyish-pubescent on both sides and calyces grey because of dense pubescence. The presumed original material (<xref ref-type="bibr" rid="B77">Pifkó 2007</xref>) is apparently heterogeneous, but the original description and drawing clearly indicate the intention to describe a species of <italic><tp:taxon-name><tp:taxon-name-part taxon-name-part-type="genus" reg="Cytisus">C.</tp:taxon-name-part><tp:taxon-name-part taxon-name-part-type="species" reg="ratisbonensis">ratisbonensis</tp:taxon-name-part></tp:taxon-name></italic> s.l. with the calyces having long subappressed pubescence and the leaves being hairy on the upper side, which unambiguously point at the species known as <italic><tp:taxon-name><tp:taxon-name-part taxon-name-part-type="genus" reg="Cytisus">C.</tp:taxon-name-part><tp:taxon-name-part taxon-name-part-type="species" reg="lindemannii">lindemannii</tp:taxon-name-part></tp:taxon-name></italic> (<xref ref-type="bibr" rid="B106">Tzvelev 1987</xref>) or <italic><tp:taxon-name><tp:taxon-name-part taxon-name-part-type="genus" reg="Cytisus">C.</tp:taxon-name-part><tp:taxon-name-part taxon-name-part-type="species" reg="triflorus">triflorus</tp:taxon-name-part></tp:taxon-name></italic> (<xref ref-type="bibr" rid="B8">Cristofolini 1991</xref>).</p><p>According to the published diaries of P. Kitaibel (<xref ref-type="bibr" rid="B31">Gombocz 1945</xref>), he collected <italic><tp:taxon-name><tp:taxon-name-part taxon-name-part-type="genus" reg="Cytisus">C.</tp:taxon-name-part><tp:taxon-name-part taxon-name-part-type="species" reg="elongatus">elongatus</tp:taxon-name-part></tp:taxon-name></italic> in Bereg County (7 July 1803, forest near Bereg, present-day Beregovo Town, mentioned as <italic><tp:taxon-name><tp:taxon-name-part taxon-name-part-type="genus" reg="Cytisus">C.</tp:taxon-name-part><tp:taxon-name-part taxon-name-part-type="species" reg="elongatus">elongatus</tp:taxon-name-part></tp:taxon-name></italic>) and in Banat Region (26 July – 11 August 1800, many places, mentioned, according to <xref ref-type="bibr" rid="B77">Pifkó (2007)</xref>, as <italic><tp:taxon-name><tp:taxon-name-part taxon-name-part-type="genus" reg="Cytisus">C.</tp:taxon-name-part><tp:taxon-name-part taxon-name-part-type="species" reg="patens">patens</tp:taxon-name-part></tp:taxon-name></italic>). This means that the taxonomic concept of <italic><tp:taxon-name><tp:taxon-name-part taxon-name-part-type="genus" reg="Cytisus">C.</tp:taxon-name-part><tp:taxon-name-part taxon-name-part-type="species" reg="elongatus">elongatus</tp:taxon-name-part></tp:taxon-name></italic> had been shaped on the basis of the Banat material prior to the travel to Bereg County. In Bereg County, besides the locality mentioned in the diary, where the plants were collected in fruits due to the late season, the species could have been collected anywhere on the route in northern and north-eastern Hungary.</p><p>After the protologue of <italic><tp:taxon-name><tp:taxon-name-part taxon-name-part-type="genus" reg="Cytisus">C.</tp:taxon-name-part><tp:taxon-name-part taxon-name-part-type="species" reg="elongatus">elongatus</tp:taxon-name-part></tp:taxon-name></italic> was published, Kitaibel collected further specimens of this species (<xref ref-type="bibr" rid="B65">Lőkös 2001</xref>). In 1805, he travelled to Banat for the second time (5 July, near “Szlatina” = Slatina-Timiș, Caraș-Severin County, Romania, as <italic><tp:taxon-name><tp:taxon-name-part taxon-name-part-type="genus" reg="Cytisus">C.</tp:taxon-name-part><tp:taxon-name-part taxon-name-part-type="species" reg="elongatus">elongatus</tp:taxon-name-part></tp:taxon-name></italic>). In 1815, he revisited Transcarpathia and collected in “Rhonaszegh” (6 August, Coștiui, Maramureș County, Romania, as <italic><tp:taxon-name><tp:taxon-name-part taxon-name-part-type="genus" reg="Cytisus">C.</tp:taxon-name-part><tp:taxon-name-part taxon-name-part-type="species" reg="elongatus">elongatus</tp:taxon-name-part></tp:taxon-name></italic>) and near Bereg (25 September, Beregovo, Ukraine). The actual collections of Kitaibel may not have been limited to the localities mentioned in the diaries, but these data may be used as guidance to shape our understanding of the collections. For example, Kitaibel had an opportunity to collect the species during his three travels to the Matra Mts. and also in other travels that included present-day Croatia and Romania.</p><p><xref ref-type="bibr" rid="B5">Chrtek and Skočdopolová (1982)</xref> designated a lectotype of <italic><tp:taxon-name><tp:taxon-name-part taxon-name-part-type="genus" reg="Cytisus">C.</tp:taxon-name-part><tp:taxon-name-part taxon-name-part-type="species" reg="elongatus">elongatus</tp:taxon-name-part></tp:taxon-name></italic> from the collections of F. de Paula von Waldstein at the National Museum in Prague. The specimens kept as <italic><tp:taxon-name><tp:taxon-name-part taxon-name-part-type="genus" reg="Cytisus">C.</tp:taxon-name-part><tp:taxon-name-part taxon-name-part-type="species" reg="elongatus">elongatus</tp:taxon-name-part></tp:taxon-name></italic> in this collection are accompanied by a generic label written by K. Sternberg, who possessed the collections after Waldstein’s death, whereas their original label data are lacking. Four plants are kept on two sheets under a single label. Of these plants, two were designated as a lectotype.</p><p><xref ref-type="bibr" rid="B5">Chrtek and Skočdopolová (1982)</xref> preferred the designated sheet because the other one was a mixed collection of two different plants. However, they failed to observe that the two lectotype plants are also apparently different. The lanceolate leaflets of the right-hand plant of the lectotype are in apparent conflict with the protologue that states “foliolis obovatis”; besides, its inflorescence looks capitate rather than elongated as stated in the protologue (“totos ramos annotinos undique dense tegentes”). The other fragment agrees with the protologue in morphology, but there is no evidence that this particular material can be associated with the protologue and was not collected in any of the numerous later travels of Kitaibel. Due to the lack of the association with the protologue, the lectotype of <italic><tp:taxon-name><tp:taxon-name-part taxon-name-part-type="genus" reg="Cytisus">C.</tp:taxon-name-part><tp:taxon-name-part taxon-name-part-type="species" reg="elongatus">elongatus</tp:taxon-name-part></tp:taxon-name></italic> designated by <xref ref-type="bibr" rid="B5">Chrtek and Skočdopolová (1982)</xref> cannot be accepted and should be superseded in favour of some certain element of the original material that is in agreement with the protologue.</p><p>In search for the other original material, we examined online collections of B, BP, PRC and W. Specimens in Herbarium Willdenow at B, which are labelled “Hungaria”, are likely original material because Willdenow received manuscripts and specimens from Waldstein and Kitaibel, of which hundreds are currently kept in Berlin (<xref ref-type="bibr" rid="B42">Hiepko 1972</xref>). Two of these specimens represent elongated branches, of which one (B-Willd 13622-03) has the leaves glabrous on the upper side and belongs to <italic><tp:taxon-name><tp:taxon-name-part taxon-name-part-type="genus" reg="Cytisus">C.</tp:taxon-name-part><tp:taxon-name-part taxon-name-part-type="species" reg="cinereus">cinereus</tp:taxon-name-part></tp:taxon-name></italic>, whereas the other (B-Willd 13622-04) has the leaves hairy on the upper side and belongs to <italic><tp:taxon-name><tp:taxon-name-part taxon-name-part-type="genus" reg="Cytisus">C.</tp:taxon-name-part><tp:taxon-name-part taxon-name-part-type="species" reg="triflorus">triflorus</tp:taxon-name-part></tp:taxon-name></italic> sensu Cristofolini. Plants collected from Bereg County are represented at PRC (PRC 454937), but their elongated branch has the leaves glabrous above and belongs to <italic><tp:taxon-name><tp:taxon-name-part taxon-name-part-type="genus" reg="Cytisus">C.</tp:taxon-name-part><tp:taxon-name-part taxon-name-part-type="species" reg="cinereus">cinereus</tp:taxon-name-part></tp:taxon-name></italic>. Some original material collected in Banat is kept at BP (<xref ref-type="bibr" rid="B77">Pifkó 2007</xref>), including a specimen with elongated branches (Hb. Kitaibel XXIV: 161) collected near “Oravicza” (Oravița, Caraș-Severin County, Romania).</p><p>The most important specimen was found at W (W 20030003241). The plants on this sheet were identified as <italic><tp:taxon-name><tp:taxon-name-part taxon-name-part-type="genus" reg="Cytisus">C.</tp:taxon-name-part><tp:taxon-name-part taxon-name-part-type="species" reg="elongatus">elongatus</tp:taxon-name-part></tp:taxon-name></italic> with a reference to the protologue; the label of this specimen written by Kitaibel is composite and reads “In sylvis Beregh, Banaticis et Croaticis”. This label reflects Kitaibel’s travels to Banat in 1800, to Croatia in 1802 and to Bereg County in 1803; it makes the specimen firmly linked to the protologue of <italic><tp:taxon-name><tp:taxon-name-part taxon-name-part-type="genus" reg="Cytisus">C.</tp:taxon-name-part><tp:taxon-name-part taxon-name-part-type="species" reg="elongatus">elongatus</tp:taxon-name-part></tp:taxon-name></italic>. The sheet bears three fragments: a branch on the right side, densely leafy and abundantly flowering, corresponding to <italic><tp:taxon-name><tp:taxon-name-part taxon-name-part-type="genus" reg="Cytisus">C.</tp:taxon-name-part><tp:taxon-name-part taxon-name-part-type="species" reg="cinereus">cinereus</tp:taxon-name-part></tp:taxon-name></italic>; a small fragment in immature fruit in the middle, also belonging to <italic><tp:taxon-name><tp:taxon-name-part taxon-name-part-type="genus" reg="Cytisus">C.</tp:taxon-name-part><tp:taxon-name-part taxon-name-part-type="species" reg="cinereus">cinereus</tp:taxon-name-part></tp:taxon-name></italic> (possibly collected in 1803 from the locality in Bereg County mentioned in <xref ref-type="bibr" rid="B31">Gombocz (1945)</xref>); and an elongated branch in flower on the left side, whose calyces are villous and leaves are densely hairy above. The latter fragment fully agrees with the protologue of <italic><tp:taxon-name><tp:taxon-name-part taxon-name-part-type="genus" reg="Cytisus">C.</tp:taxon-name-part><tp:taxon-name-part taxon-name-part-type="species" reg="elongatus">elongatus</tp:taxon-name-part></tp:taxon-name></italic>. We assume that the left-hand specimen belongs to the plants collected by Kitaibel in Banat in 1800 and used for the original description of <italic><tp:taxon-name><tp:taxon-name-part taxon-name-part-type="genus" reg="Cytisus">C.</tp:taxon-name-part><tp:taxon-name-part taxon-name-part-type="species" reg="elongatus">elongatus</tp:taxon-name-part></tp:taxon-name></italic> and, therefore, designate it as a new lectotype.</p><p>This lectotype agrees with the usage in the Hungarian exsiccata (<xref ref-type="bibr" rid="B50">Kerner 1884</xref>; <xref ref-type="bibr" rid="B3">Anonymous 1919</xref>) and other specimens identified as <italic><tp:taxon-name><tp:taxon-name-part taxon-name-part-type="genus" reg="Cytisus">C.</tp:taxon-name-part><tp:taxon-name-part taxon-name-part-type="species" reg="elongatus">elongatus</tp:taxon-name-part></tp:taxon-name></italic>, later usage favoured the application of this species name to <italic><tp:taxon-name><tp:taxon-name-part taxon-name-part-type="genus" reg="Cytisus">C.</tp:taxon-name-part><tp:taxon-name-part taxon-name-part-type="species" reg="hirsutus">hirsutus</tp:taxon-name-part></tp:taxon-name></italic> s.l. and the illustration was considered mismatching the original description (<xref ref-type="bibr" rid="B50">Kerner 1884</xref>). The usage of <italic><tp:taxon-name><tp:taxon-name-part taxon-name-part-type="genus" reg="Cytisus">C.</tp:taxon-name-part><tp:taxon-name-part taxon-name-part-type="species" reg="elongatus">elongatus</tp:taxon-name-part></tp:taxon-name></italic> by <xref ref-type="bibr" rid="B97">Skalická (1986)</xref> and <xref ref-type="bibr" rid="B79">Pifkó (2009b)</xref> agrees with our lectotypification (except for their inclusion of plants belonging to <italic><tp:taxon-name><tp:taxon-name-part taxon-name-part-type="genus" reg="Cytisus">C.</tp:taxon-name-part><tp:taxon-name-part taxon-name-part-type="species" reg="cinereus">cinereus</tp:taxon-name-part></tp:taxon-name></italic>); the placement of <italic><tp:taxon-name><tp:taxon-name-part taxon-name-part-type="genus" reg="Cytisus">C.</tp:taxon-name-part><tp:taxon-name-part taxon-name-part-type="species" reg="elongatus">elongatus</tp:taxon-name-part></tp:taxon-name></italic> to the synonymy of “<italic><tp:taxon-name><tp:taxon-name-part taxon-name-part-type="genus" reg="Cytisus">C.</tp:taxon-name-part><tp:taxon-name-part taxon-name-part-type="species" reg="triflorus">triflorus</tp:taxon-name-part></tp:taxon-name></italic>” by <xref ref-type="bibr" rid="B8">Cristofolini (1991)</xref> also agrees with our taxonomy.</p><p>The treatment of <italic><tp:taxon-name><tp:taxon-name-part taxon-name-part-type="genus" reg="Cytisus">C.</tp:taxon-name-part><tp:taxon-name-part taxon-name-part-type="species" reg="leucotrichus">leucotrichus</tp:taxon-name-part></tp:taxon-name></italic> has been controversial. <xref ref-type="bibr" rid="B86">Schur (1859)</xref> described this plant as deviating from <italic><tp:taxon-name><tp:taxon-name-part taxon-name-part-type="genus" reg="Cytisus">C.</tp:taxon-name-part><tp:taxon-name-part taxon-name-part-type="species" reg="hirsutus">hirsutus</tp:taxon-name-part></tp:taxon-name></italic> by a denser “white” (sericeous) pubescence and smaller leaves. <xref ref-type="bibr" rid="B106">Tzvelev (1987)</xref> and <xref ref-type="bibr" rid="B8">Cristofolini (1991)</xref> placed it to the synonymy of <italic><tp:taxon-name><tp:taxon-name-part taxon-name-part-type="genus" reg="Cytisus">C.</tp:taxon-name-part><tp:taxon-name-part taxon-name-part-type="species" reg="hirsutus">hirsutus</tp:taxon-name-part></tp:taxon-name></italic>, in spite of its dense subpatent pubescence on branches and leaves (vs. sparse patent pubescence in <italic><tp:taxon-name><tp:taxon-name-part taxon-name-part-type="genus" reg="Cytisus">C.</tp:taxon-name-part><tp:taxon-name-part taxon-name-part-type="species" reg="hirsutus">hirsutus</tp:taxon-name-part></tp:taxon-name></italic>). <xref ref-type="bibr" rid="B43">Holub and Bertová (1988)</xref> accepted and subordinated it to <italic><tp:taxon-name><tp:taxon-name-part taxon-name-part-type="genus" reg="Cytisus">C.</tp:taxon-name-part><tp:taxon-name-part taxon-name-part-type="species" reg="triflorus">triflorus</tp:taxon-name-part></tp:taxon-name></italic>, which was a name for <italic><tp:taxon-name><tp:taxon-name-part taxon-name-part-type="genus" reg="Cytisus">C.</tp:taxon-name-part><tp:taxon-name-part taxon-name-part-type="species" reg="elongatus">elongatus</tp:taxon-name-part></tp:taxon-name></italic> at that time. The type collection of <italic><tp:taxon-name><tp:taxon-name-part taxon-name-part-type="genus" reg="Cytisus">C.</tp:taxon-name-part><tp:taxon-name-part taxon-name-part-type="species" reg="leucotrichus">leucotrichus</tp:taxon-name-part></tp:taxon-name></italic> is represented by large branches in fruit, which are densely covered by subappressed (partly subpatent) hairs. This type of pubescence matches the characters of “<italic><tp:taxon-name><tp:taxon-name-part taxon-name-part-type="genus" reg="Cytisus">C.</tp:taxon-name-part><tp:taxon-name-part taxon-name-part-type="species" reg="triflorus">triflorus</tp:taxon-name-part></tp:taxon-name></italic>” (<xref ref-type="bibr" rid="B8">Cristofolini 1991</xref>) and <italic><tp:taxon-name><tp:taxon-name-part taxon-name-part-type="genus" reg="Cytisus">C.</tp:taxon-name-part><tp:taxon-name-part taxon-name-part-type="species" reg="lindemannii">lindemannii</tp:taxon-name-part></tp:taxon-name></italic> (<xref ref-type="bibr" rid="B106">Tzvelev 1987</xref>) and agrees with the taxonomic concept of <italic><tp:taxon-name><tp:taxon-name-part taxon-name-part-type="genus" reg="Cytisus">C.</tp:taxon-name-part><tp:taxon-name-part taxon-name-part-type="species" reg="elongatus">elongatus</tp:taxon-name-part></tp:taxon-name></italic> accepted here.</p><p>Although <xref ref-type="bibr" rid="B54">Kreczetowicz (1940)</xref> already employed the type concept, he did not indicate a type of <italic><tp:taxon-name><tp:taxon-name-part taxon-name-part-type="genus" reg="Cytisus">Cytisus</tp:taxon-name-part><tp:taxon-name-part taxon-name-part-type="species" reg="czerniaevii">czerniaevii</tp:taxon-name-part></tp:taxon-name></italic>. Neither did he cite any specimen in the protologue; instead, he listed two localities in Kharkov Region. We found three specimens corresponding to those localities and identified by Kreczetowicz as <italic><tp:taxon-name><tp:taxon-name-part taxon-name-part-type="genus" reg="Cytisus">Cytisus</tp:taxon-name-part><tp:taxon-name-part taxon-name-part-type="species" reg="lindemannii">lindemannii</tp:taxon-name-part></tp:taxon-name></italic> × <italic><tp:taxon-name><tp:taxon-name-part taxon-name-part-type="genus" reg="Cytisus">C.</tp:taxon-name-part><tp:taxon-name-part taxon-name-part-type="species" reg="ruthenicus">ruthenicus</tp:taxon-name-part></tp:taxon-name></italic>, in agreement with the hybrid origin of <italic><tp:taxon-name><tp:taxon-name-part taxon-name-part-type="genus" reg="Cytisus">C.</tp:taxon-name-part><tp:taxon-name-part taxon-name-part-type="species" reg="czerniaevii">czerniaevii</tp:taxon-name-part></tp:taxon-name></italic> indicated in its protologue. One specimen was collected by Vasily Cherniaev and formerly deposited at CWU (which was transferred to KW after the Second World War), in the Ukrainian collections of Cherniaev which were extracted from his personal herbarium and placed within the main collections of KW for the preparation of <italic>Flora of the Ukrainian SSR</italic> (<xref ref-type="bibr" rid="B57">Krytzka et al. 2002</xref>). This specimen apparently provided the reason for naming the hybrid. Two specimens were collected by Grigory Širjaev in the former Kharkov Region of the Russian Empire (now Kharkov and Sumy Regions of Ukraine).</p><p>All the original material of <italic><tp:taxon-name><tp:taxon-name-part taxon-name-part-type="genus" reg="Cytisus">C.</tp:taxon-name-part><tp:taxon-name-part taxon-name-part-type="species" reg="czerniaevii">czerniaevii</tp:taxon-name-part></tp:taxon-name></italic> belongs to <italic><tp:taxon-name><tp:taxon-name-part taxon-name-part-type="genus" reg="Cytisus">C.</tp:taxon-name-part><tp:taxon-name-part taxon-name-part-type="species" reg="elongatus">elongatus</tp:taxon-name-part></tp:taxon-name></italic>. <xref ref-type="bibr" rid="B54">Kreczetowicz (1940)</xref> stated that his hybrid differed from the species by its subglabrous standard, which is, however, variable in <italic><tp:taxon-name><tp:taxon-name-part taxon-name-part-type="genus" reg="Cytisus">C.</tp:taxon-name-part><tp:taxon-name-part taxon-name-part-type="species" reg="elongatus">elongatus</tp:taxon-name-part></tp:taxon-name></italic> (<xref ref-type="bibr" rid="B109">Wissjulina 1954</xref>). For this reason, the name <italic><tp:taxon-name><tp:taxon-name-part taxon-name-part-type="genus" reg="Cytisus">C.</tp:taxon-name-part><tp:taxon-name-part taxon-name-part-type="species" reg="czerniaevii">czerniaevii</tp:taxon-name-part></tp:taxon-name></italic> cannot be used for a hybrid between <italic><tp:taxon-name><tp:taxon-name-part taxon-name-part-type="genus" reg="Cytisus">C.</tp:taxon-name-part><tp:taxon-name-part taxon-name-part-type="species" reg="ruthenicus">ruthenicus</tp:taxon-name-part></tp:taxon-name></italic> and <italic><tp:taxon-name><tp:taxon-name-part taxon-name-part-type="genus" reg="Cytisus">C.</tp:taxon-name-part><tp:taxon-name-part taxon-name-part-type="species" reg="elongatus">elongatus</tp:taxon-name-part></tp:taxon-name></italic>, but is a synonym of the latter.</p><p><xref ref-type="bibr" rid="B56">Krytzka et al. (1999</xref>: 610) believed that the holotype of <italic><tp:taxon-name><tp:taxon-name-part taxon-name-part-type="genus" reg="Cytisus">C.</tp:taxon-name-part><tp:taxon-name-part taxon-name-part-type="species" reg="czerniaevii">czerniaevii</tp:taxon-name-part></tp:taxon-name></italic> is kept at LE, but cited the species provenance from the protologue instead of the label data. <xref ref-type="bibr" rid="B20">Fedoronchuk et al. (2003)</xref> did not mention the presence of the original material of <italic><tp:taxon-name><tp:taxon-name-part taxon-name-part-type="genus" reg="Cytisus">C.</tp:taxon-name-part><tp:taxon-name-part taxon-name-part-type="species" reg="czerniaevii">czerniaevii</tp:taxon-name-part></tp:taxon-name></italic> at KW. This material was recognised as such in 2012 by M. Shevera (on herbarium labels).</p></tp:treatment-sec><tp:treatment-sec sec-type="distribution" id="SECID0EB3BI"><title>Notes on taxonomy and distribution.</title><p><xref ref-type="bibr" rid="B60">Ledebour (1843)</xref> distinguished between the plants with appressed and subpatent hairs on the calyces, which he called <italic><tp:taxon-name><tp:taxon-name-part taxon-name-part-type="genus" reg="Cytisus">C.</tp:taxon-name-part><tp:taxon-name-part taxon-name-part-type="species" reg="biflorus">biflorus</tp:taxon-name-part></tp:taxon-name></italic> L’Her. and <italic><tp:taxon-name><tp:taxon-name-part taxon-name-part-type="genus" reg="Cytisus">C.</tp:taxon-name-part><tp:taxon-name-part taxon-name-part-type="species" reg="elongatus">elongatus</tp:taxon-name-part></tp:taxon-name></italic> Waldst. &amp; Kit., respectively. The plants with the subpatent pubescence were reported from the steppe zone of Eastern Europe for the first time by <xref ref-type="bibr" rid="B62">Lindemann (1867)</xref>, who used the nomenclature from <xref ref-type="bibr" rid="B60">Ledebour (1843)</xref>.</p><p><xref ref-type="bibr" rid="B54">Kreczetowicz (1940)</xref> believed that <italic><tp:taxon-name><tp:taxon-name-part taxon-name-part-type="genus" reg="Cytisus">C.</tp:taxon-name-part><tp:taxon-name-part taxon-name-part-type="species" reg="elongatus">elongatus</tp:taxon-name-part></tp:taxon-name></italic> s. str. is replaced in steppes of Eastern Europe (Ukraine) and the North Caucasus by another taxon with a hairy (vs. glabrous) standard and a denser pubescence, which he named <italic><tp:taxon-name><tp:taxon-name-part taxon-name-part-type="genus" reg="Cytisus">C.</tp:taxon-name-part><tp:taxon-name-part taxon-name-part-type="species" reg="lindemannii">lindemannii</tp:taxon-name-part></tp:taxon-name></italic>. <xref ref-type="bibr" rid="B97">Skalická (1986)</xref> and <xref ref-type="bibr" rid="B106">Tzvelev (1987)</xref> accepted <italic><tp:taxon-name><tp:taxon-name-part taxon-name-part-type="genus" reg="Cytisus">C.</tp:taxon-name-part><tp:taxon-name-part taxon-name-part-type="species" reg="lindemannii">lindemannii</tp:taxon-name-part></tp:taxon-name></italic> in the same sense. Since this widely distributed species is variable in the length and density of pubescence and <xref ref-type="bibr" rid="B54">Kreczetowicz (1940)</xref> himself admitted that the pubescence on standard is variable within one species, we do not consider the western and eastern plants to be taxonomically different and restore the priority name for this species, <italic><tp:taxon-name><tp:taxon-name-part taxon-name-part-type="genus" reg="Cytisus">C.</tp:taxon-name-part><tp:taxon-name-part taxon-name-part-type="species" reg="elongatus">elongatus</tp:taxon-name-part></tp:taxon-name></italic>. <xref ref-type="bibr" rid="B8">Cristofolini (1991)</xref> reduced <italic><tp:taxon-name><tp:taxon-name-part taxon-name-part-type="genus" reg="Cytisus">C.</tp:taxon-name-part><tp:taxon-name-part taxon-name-part-type="species" reg="elongatus">elongatus</tp:taxon-name-part></tp:taxon-name></italic> to a synonym of “<italic><tp:taxon-name><tp:taxon-name-part taxon-name-part-type="genus" reg="Cytisus">C.</tp:taxon-name-part><tp:taxon-name-part taxon-name-part-type="species" reg="triflorus">triflorus</tp:taxon-name-part></tp:taxon-name></italic>”, but placed <italic><tp:taxon-name><tp:taxon-name-part taxon-name-part-type="genus" reg="Cytisus">C.</tp:taxon-name-part><tp:taxon-name-part taxon-name-part-type="species" reg="lindemannii">lindemannii</tp:taxon-name-part></tp:taxon-name></italic> in the synonymy of <italic><tp:taxon-name><tp:taxon-name-part taxon-name-part-type="genus" reg="Cytisus">C.</tp:taxon-name-part><tp:taxon-name-part taxon-name-part-type="species" reg="ruthenicus">ruthenicus</tp:taxon-name-part></tp:taxon-name></italic>; the latter decision is against the original description and type material of <italic><tp:taxon-name><tp:taxon-name-part taxon-name-part-type="genus" reg="Cytisus">C.</tp:taxon-name-part><tp:taxon-name-part taxon-name-part-type="species" reg="lindemannii">lindemannii</tp:taxon-name-part></tp:taxon-name></italic>, which has the subappressed to patent pubescence (vs. appressed in <italic><tp:taxon-name><tp:taxon-name-part taxon-name-part-type="genus" reg="Cytisus">C.</tp:taxon-name-part><tp:taxon-name-part taxon-name-part-type="species" reg="ruthenicus">ruthenicus</tp:taxon-name-part></tp:taxon-name></italic>) and the leaves hairy above (vs. glabrous above in <italic><tp:taxon-name><tp:taxon-name-part taxon-name-part-type="genus" reg="Cytisus">C.</tp:taxon-name-part><tp:taxon-name-part taxon-name-part-type="species" reg="ruthenicus">ruthenicus</tp:taxon-name-part></tp:taxon-name></italic>) (<xref ref-type="bibr" rid="B54">Kreczetowicz 1940</xref>).</p><p><xref ref-type="bibr" rid="B54">Kreczetowicz (1940)</xref>, <xref ref-type="bibr" rid="B33">Grossheim (1952)</xref> and <xref ref-type="bibr" rid="B83">Portenier and Solodko (2002)</xref> treated <italic><tp:taxon-name><tp:taxon-name-part taxon-name-part-type="genus" reg="Cytisus">C.</tp:taxon-name-part><tp:taxon-name-part taxon-name-part-type="species" reg="hirsutissimus">hirsutissimus</tp:taxon-name-part></tp:taxon-name></italic> as endemic to the Caucasus, a mountainous species which reportedly differed from the steppic, lowland East European <italic><tp:taxon-name><tp:taxon-name-part taxon-name-part-type="genus" reg="Cytisus">C.</tp:taxon-name-part><tp:taxon-name-part taxon-name-part-type="species" reg="lindemannii">lindemannii</tp:taxon-name-part></tp:taxon-name></italic> (= <italic><tp:taxon-name><tp:taxon-name-part taxon-name-part-type="genus" reg="Cytisus">C.</tp:taxon-name-part><tp:taxon-name-part taxon-name-part-type="species" reg="elongatus">elongatus</tp:taxon-name-part></tp:taxon-name></italic>) in longer pedicels and a patent (vs. subappressed) pubescence of the whole plant. These minor and variable characters cannot be considered species-specific, and <italic><tp:taxon-name><tp:taxon-name-part taxon-name-part-type="genus" reg="Cytisus">C.</tp:taxon-name-part><tp:taxon-name-part taxon-name-part-type="species" reg="hirsutissimus">hirsutissimus</tp:taxon-name-part></tp:taxon-name></italic> of these authors was correctly identified with “<italic><tp:taxon-name><tp:taxon-name-part taxon-name-part-type="genus" reg="Cytisus">C.</tp:taxon-name-part><tp:taxon-name-part taxon-name-part-type="species" reg="triflorus">triflorus</tp:taxon-name-part></tp:taxon-name></italic>” (= <italic><tp:taxon-name><tp:taxon-name-part taxon-name-part-type="genus" reg="Cytisus">C.</tp:taxon-name-part><tp:taxon-name-part taxon-name-part-type="species" reg="elongatus">elongatus</tp:taxon-name-part></tp:taxon-name></italic>) (<xref ref-type="bibr" rid="B8">Cristofolini 1991</xref>).</p><p><xref ref-type="bibr" rid="B93">Seredin (1976)</xref> described <italic><tp:taxon-name><tp:taxon-name-part taxon-name-part-type="genus" reg="Cytisus">C.</tp:taxon-name-part><tp:taxon-name-part taxon-name-part-type="species" reg="ponomarjovii">ponomarjovii</tp:taxon-name-part></tp:taxon-name></italic> as a local endemic of the western Caucasus and distinguished it from <italic><tp:taxon-name><tp:taxon-name-part taxon-name-part-type="genus" reg="Cytisus">C.</tp:taxon-name-part><tp:taxon-name-part taxon-name-part-type="species" reg="caucasicus">caucasicus</tp:taxon-name-part></tp:taxon-name></italic> by its denser pubescence. <xref ref-type="bibr" rid="B8">Cristofolini (1991)</xref> omitted this species, which was accepted in very few works (<xref ref-type="bibr" rid="B11">Czerepanov 1995</xref>; <xref ref-type="bibr" rid="B46">Ivanov 2019</xref>). <xref ref-type="bibr" rid="B83">Portenier and Solodko (2002)</xref> correctly noted that <italic><tp:taxon-name><tp:taxon-name-part taxon-name-part-type="genus" reg="Cytisus">C.</tp:taxon-name-part><tp:taxon-name-part taxon-name-part-type="species" reg="ponomarjovii">ponomarjovii</tp:taxon-name-part></tp:taxon-name></italic>, a species of lower elevations, corresponds to ‘<italic><tp:taxon-name><tp:taxon-name-part taxon-name-part-type="genus" reg="Cytisus">C.</tp:taxon-name-part><tp:taxon-name-part taxon-name-part-type="species" reg="hirsutissimus">hirsutissimus</tp:taxon-name-part></tp:taxon-name></italic> C.Koch’ of Russian authors (<xref ref-type="bibr" rid="B54">Kreczetowicz 1940</xref>; <xref ref-type="bibr" rid="B33">Grossheim 1952</xref>; <xref ref-type="bibr" rid="B83">Portenier and Solodko 2002</xref>), which is <italic><tp:taxon-name><tp:taxon-name-part taxon-name-part-type="genus" reg="Cytisus">C.</tp:taxon-name-part><tp:taxon-name-part taxon-name-part-type="species" reg="triflorus">triflorus</tp:taxon-name-part></tp:taxon-name></italic> in the sense of <xref ref-type="bibr" rid="B8">Cristofolini (1991)</xref>. We place it to the synonymy of <italic><tp:taxon-name><tp:taxon-name-part taxon-name-part-type="genus" reg="Cytisus">C.</tp:taxon-name-part><tp:taxon-name-part taxon-name-part-type="species" reg="elongatus">elongatus</tp:taxon-name-part></tp:taxon-name></italic>, accordingly.</p><p><italic><tp:taxon-name><tp:taxon-name-part taxon-name-part-type="genus" reg="Chamaecytisus">Chamaecytisus</tp:taxon-name-part><tp:taxon-name-part taxon-name-part-type="species" reg="korabensis">korabensis</tp:taxon-name-part></tp:taxon-name></italic> was recently described by <xref ref-type="bibr" rid="B81">Pifkó and Barina (2016)</xref> as a local endemic of north-western Albania, which was considered as related to “the <italic><tp:taxon-name><tp:taxon-name-part taxon-name-part-type="genus" reg="Cytisus">C.</tp:taxon-name-part><tp:taxon-name-part taxon-name-part-type="species" reg="ratisbonensis">ratisbonensis</tp:taxon-name-part></tp:taxon-name></italic> and <italic><tp:taxon-name><tp:taxon-name-part taxon-name-part-type="genus" reg="Cytisus">C.</tp:taxon-name-part><tp:taxon-name-part taxon-name-part-type="species" reg="triflorus">triflorus</tp:taxon-name-part></tp:taxon-name></italic> agg.” The protologue described and illustrated a minute plant collected at higher altitudes, with ascending stems covered by subappressed pubescence, leaves appressedly pubescent on both sides, and calyces 1–1.3 mm long with abundant subpatent hairs. These characters correspond to alpine forms of <italic><tp:taxon-name><tp:taxon-name-part taxon-name-part-type="genus" reg="Cytisus">C.</tp:taxon-name-part><tp:taxon-name-part taxon-name-part-type="species" reg="elongatus">elongatus</tp:taxon-name-part></tp:taxon-name></italic>, which may be highly reduced in size in the subalpine mountain belt, whereas the differences in plant size played a major role in identification according to <xref ref-type="bibr" rid="B81">Pifkó and Barina (2016)</xref>.</p><p>The earlier records of <italic><tp:taxon-name><tp:taxon-name-part taxon-name-part-type="genus" reg="Cytisus">C.</tp:taxon-name-part><tp:taxon-name-part taxon-name-part-type="species" reg="lindemannii">lindemannii</tp:taxon-name-part></tp:taxon-name></italic> from Belarus (<xref ref-type="bibr" rid="B21">Fedtschenko 1950</xref>) belong to <italic><tp:taxon-name><tp:taxon-name-part taxon-name-part-type="genus" reg="Cytisus">C.</tp:taxon-name-part><tp:taxon-name-part taxon-name-part-type="species" reg="semerenkoanus">semerenkoanus</tp:taxon-name-part></tp:taxon-name></italic>, but the presence of this species in the country is confirmed on the basis of recent collections.</p></tp:treatment-sec><tp:treatment-sec sec-type="conservation status" id="SECID0EKKCI"><title>Conservation status.</title><p>Although the species is not included in national or regional Red Lists, it occurs in some protected areas, for example, in the Mikhailovskaya Tselina Nature Reserve in Ukraine and in the Utrish Nature Reserve in Russia.</p></tp:treatment-sec><ref-list><ref id="B78"><mixed-citation xmlns:xlink="http://www.w3.org/1999/xlink" xlink:type="simple"><person-group><name name-style="western"><surname>Pifkó</surname><given-names>D</given-names></name></person-group> (<year>2009a</year>) <article-title>Schur’s <italic><tp:taxon-name><tp:taxon-name-part taxon-name-part-type="genus">Cytisus</tp:taxon-name-part></tp:taxon-name></italic> taxa.</article-title><source>Studia Botanica Hungarica</source><volume>40</volume>: <fpage>143</fpage>–<lpage>161</lpage>.</mixed-citation></ref><ref id="B5"><mixed-citation xmlns:xlink="http://www.w3.org/1999/xlink" xlink:type="simple"><person-group><name name-style="western"><surname>Chrtek</surname><given-names>J</given-names></name><name name-style="western"><surname>Skočdopolová</surname><given-names>B</given-names></name></person-group> (<year>1982</year>) <article-title>Waldstein’s collection in Herbarium of the National Museum in Prague. Sborník Národního Muzea v Prazĕ.</article-title><source>Řada B: Přírodni Vědy</source><volume>38</volume>(<issue>4</issue>): <fpage>201</fpage>–<lpage>238</lpage>.</mixed-citation></ref><ref id="B103"><mixed-citation xmlns:xlink="http://www.w3.org/1999/xlink" xlink:type="simple"><person-group><name name-style="western"><surname>Tison</surname><given-names>J-M</given-names></name><name name-style="western"><surname>de Foucault</surname><given-names>B [Eds]</given-names></name></person-group> (<year>2014</year>) <source>Flora Gallica. Flore de France.</source><publisher-name>Biotope Éditions</publisher-name>, <publisher-loc>Mèze</publisher-loc>, <size units="page">1185 pp</size>.</mixed-citation></ref><ref id="B8"><mixed-citation xmlns:xlink="http://www.w3.org/1999/xlink" xlink:type="simple"><person-group><name name-style="western"><surname>Cristofolini</surname><given-names>G</given-names></name></person-group> (<year>1991</year>) <article-title>Taxonomic revision of <tp:taxon-name><tp:taxon-name-part taxon-name-part-type="genus">Cytisus</tp:taxon-name-part><tp:taxon-name-part taxon-name-part-type="authority">Desf.</tp:taxon-name-part><tp:taxon-name-part taxon-name-part-type="infraspecific-rank">sect.</tp:taxon-name-part><tp:taxon-name-part taxon-name-part-type="section">Tubocytisus</tp:taxon-name-part></tp:taxon-name> DC. (<tp:taxon-name><tp:taxon-name-part taxon-name-part-type="family">Fabaceae</tp:taxon-name-part></tp:taxon-name>).</article-title><source>Webbia</source><volume>45</volume>(<issue>2</issue>): <fpage>187</fpage>–<lpage>219</lpage>. <ext-link xlink:type="simple" ext-link-type="doi" xlink:href="10.1080/00837792.1991.10670496">https://doi.org/10.1080/00837792.1991.10670496</ext-link></mixed-citation></ref><ref id="B66"><mixed-citation xmlns:xlink="http://www.w3.org/1999/xlink" xlink:type="simple"><person-group><name name-style="western"><surname>Lovašen-Eberhardt</surname><given-names>Ž</given-names></name></person-group> (<year>1997</year>) <article-title><tp:taxon-name><tp:taxon-name-part taxon-name-part-type="family">Fabaceae</tp:taxon-name-part></tp:taxon-name>.</article-title> In: <person-group><name name-style="western"><surname>Nikolić</surname><given-names>T</given-names></name></person-group> (<role>Ed.</role>) <issue-title>Flora Croatica, Index Florae Croaticae, Vol.</issue-title><source>2. Hrvatski prirodoslovni muzej, Zagreb</source>, <fpage>60</fpage>–<lpage>89</lpage>.</mixed-citation></ref><ref id="B69"><mixed-citation xmlns:xlink="http://www.w3.org/1999/xlink" xlink:type="simple"><person-group><name name-style="western"><surname>Micevski</surname><given-names>K</given-names></name></person-group> (<year>2001</year>) Flora of the Republic of Macedonia, Vol. 1(5). Macedonian Academy of Sciences and Arts, Skopje, 1121–1430. [In Macedonian]</mixed-citation></ref><ref id="B79"><mixed-citation xmlns:xlink="http://www.w3.org/1999/xlink" xlink:type="simple"><person-group><name name-style="western"><surname>Pifkó</surname><given-names>D</given-names></name></person-group> (<year>2009b</year>) <article-title><italic><tp:taxon-name><tp:taxon-name-part taxon-name-part-type="genus">Chamaecytisus</tp:taxon-name-part></tp:taxon-name></italic> Link.</article-title> In: <person-group><name name-style="western"><surname>Király</surname><given-names>G</given-names></name></person-group> (<role>Ed.</role>) <issue-title>Új magyar füvészkönyv: Határozókulcsok.</issue-title><source>Aggteleki Nemzeti Park Igazgatóság, Jósvafő</source>, <fpage>239</fpage>–<lpage>241</lpage>.</mixed-citation></ref><ref id="B32"><mixed-citation xmlns:xlink="http://www.w3.org/1999/xlink" xlink:type="simple"><person-group><name name-style="western"><surname>Grinţescu</surname><given-names>I</given-names></name></person-group> (<year>1957</year>) <article-title><italic><tp:taxon-name><tp:taxon-name-part taxon-name-part-type="genus">Cytisus</tp:taxon-name-part></tp:taxon-name></italic> L.</article-title> In: <person-group><name name-style="western"><surname>Săvulescu</surname><given-names>T</given-names></name></person-group> (<role>Ed.</role>) <issue-title>Flora Republicii Populare Romîne, Vol.</issue-title><source>5. Editura Academiei Republicii Populare Romîne, Bucureşti</source>, <fpage>78</fpage>–<lpage>103</lpage>.</mixed-citation></ref><ref id="B40"><mixed-citation xmlns:xlink="http://www.w3.org/1999/xlink" xlink:type="simple"><person-group><name name-style="western"><surname>Heydemann</surname><given-names>TS</given-names></name></person-group> (<year>1986</year>) <source>Manual of vascular plants of the Moldavian SSR, 3<sup>th</sup> edn.</source><publisher-name>Science Publishers</publisher-name>, <publisher-loc>Chișinău</publisher-loc>, <size units="page">637 pp</size>. [In Russian]</mixed-citation></ref><ref id="B54"><mixed-citation xmlns:xlink="http://www.w3.org/1999/xlink" xlink:type="simple"><person-group><name name-style="western"><surname>Kreczetowicz</surname><given-names>VI</given-names></name></person-group> (<year>1940</year>) <article-title><italic><tp:taxon-name><tp:taxon-name-part taxon-name-part-type="genus">Cytisus</tp:taxon-name-part></tp:taxon-name></italic> in Eastern Europe.</article-title><source>Botanicheskii Zhurnal SSSR</source><volume>25</volume>(<issue>3</issue>): <fpage>252</fpage>–<lpage>264</lpage>. [In Russian]</mixed-citation></ref><ref id="B19"><mixed-citation xmlns:xlink="http://www.w3.org/1999/xlink" xlink:type="simple"><person-group><name name-style="western"><surname>Fedoronchuk</surname><given-names>NM</given-names></name></person-group> (<year>2022</year>) <article-title>Ukrainian flora checklist. 2: Family <tp:taxon-name><tp:taxon-name-part taxon-name-part-type="family">Fabaceae</tp:taxon-name-part></tp:taxon-name> (<tp:taxon-name><tp:taxon-name-part taxon-name-part-type="order">Fabales</tp:taxon-name-part></tp:taxon-name>, Angiosperms).</article-title><source>Chornomorski Botanical Journal</source><volume>18</volume>(<issue>2</issue>): <fpage>97</fpage>–<lpage>138</lpage>. <ext-link xlink:type="simple" ext-link-type="doi" xlink:href="10.32999/ksu1990-553X/2022-18-2-1">https://doi.org/10.32999/ksu1990-553X/2022-18-2-1</ext-link> [In Ukrainian]</mixed-citation></ref><ref id="B4"><mixed-citation xmlns:xlink="http://www.w3.org/1999/xlink" xlink:type="simple"><person-group><name name-style="western"><surname>Borisova</surname><given-names>AG</given-names></name></person-group> (<year>1964</year>) <article-title><tp:taxon-name><tp:taxon-name-part taxon-name-part-type="family">Leguminosae</tp:taxon-name-part></tp:taxon-name>.</article-title> In: <person-group><name name-style="western"><surname>Schischkin</surname><given-names>BK</given-names></name></person-group> (<role>Ed.</role>) <issue-title>P.</issue-title><source>F.Majevsky’s Flora of the central part of European Russia (9<sup>th</sup> edn.). Kolos Publishers, Leningrad</source>, <fpage>140</fpage>–<lpage>176</lpage>. [In Russian]</mixed-citation></ref><ref id="B106"><mixed-citation xmlns:xlink="http://www.w3.org/1999/xlink" xlink:type="simple"><person-group><name name-style="western"><surname>Tzvelev</surname><given-names>NN</given-names></name></person-group> (<year>1987</year>) <article-title><italic><tp:taxon-name><tp:taxon-name-part taxon-name-part-type="genus">Chamaecytisus</tp:taxon-name-part></tp:taxon-name></italic> Link.</article-title> In: <person-group><name name-style="western"><surname>Fedorov</surname><given-names>AA</given-names></name></person-group> (<role>Ed.</role>) <issue-title>Flora of Eastern Europe, Vol.</issue-title><source>6. Science Publishers, Leningrad</source>, <fpage>216</fpage>–<lpage>225</lpage>. [In Russian]</mixed-citation></ref><ref id="B33"><mixed-citation xmlns:xlink="http://www.w3.org/1999/xlink" xlink:type="simple"><person-group><name name-style="western"><surname>Grossheim</surname><given-names>AA</given-names></name></person-group> (<year>1952</year>) <source>Flora of the Caucasus, Vol. 5.</source><publisher-name>Academy of Sciences of the USSR</publisher-name>, <publisher-loc>Moscow &amp; Leningrad</publisher-loc>, <size units="page">453 pp</size>. [In Russian]</mixed-citation></ref><ref id="B115"><mixed-citation xmlns:xlink="http://www.w3.org/1999/xlink" xlink:type="simple"><person-group><name name-style="western"><surname>Zernov</surname><given-names>AS</given-names></name></person-group> (<year>2006</year>) <source>Flora of the North-Western Caucasus.</source><publisher-name>KMK Scientific Press</publisher-name>, <publisher-loc>Moscow</publisher-loc>, <size units="page">664 pp</size>. [In Russian]</mixed-citation></ref><ref id="B46"><mixed-citation xmlns:xlink="http://www.w3.org/1999/xlink" xlink:type="simple"><person-group><name name-style="western"><surname>Ivanov</surname><given-names>AL</given-names></name></person-group> (<year>2019</year>) <source>A synopsis of vascular plants of the Russian Caucasus.</source><publisher-name>North-Caucasian Federal University</publisher-name>, <publisher-loc>Stavropol</publisher-loc>, <size units="page">341 pp</size>. [In Russian]</mixed-citation></ref><ref id="B53"><mixed-citation xmlns:xlink="http://www.w3.org/1999/xlink" xlink:type="simple"><person-group><name name-style="western"><surname>Kolakovsky</surname><given-names>AA</given-names></name></person-group> (<year>1985</year>) <source>Flora of Abkhazia, Vol. 3.</source><publisher-name>Science Publishers</publisher-name>, <publisher-loc>Tbilisi</publisher-loc>, <size units="page">292 pp</size>. [In Russian]</mixed-citation></ref><ref id="B39"><mixed-citation xmlns:xlink="http://www.w3.org/1999/xlink" xlink:type="simple"><person-group><name name-style="western"><surname>Gvinianidze</surname><given-names>ZI</given-names></name></person-group> (<year>1981</year>) <article-title><italic><tp:taxon-name><tp:taxon-name-part taxon-name-part-type="genus">Cytisus</tp:taxon-name-part></tp:taxon-name></italic> L.</article-title> In: <person-group><name name-style="western"><surname>Gagnidze</surname><given-names>R</given-names></name></person-group> (<role>Ed.</role>) <issue-title>Flora of Georgia, Vol.</issue-title><source>6. Science Publishers, Tbilisi</source>, <fpage>38</fpage>–<lpage>42</lpage>. [In Georgian]</mixed-citation></ref><ref id="B27"><mixed-citation xmlns:xlink="http://www.w3.org/1999/xlink" xlink:type="simple"><person-group><name name-style="western"><surname>Gibbs</surname><given-names>PE</given-names></name></person-group> (<year>1970</year>) <article-title><italic><tp:taxon-name><tp:taxon-name-part taxon-name-part-type="genus">Chamaecytisus</tp:taxon-name-part></tp:taxon-name></italic> Link.</article-title> In: <person-group><name name-style="western"><surname>Davis</surname><given-names>PH</given-names></name></person-group> (<role>Ed.</role>) <issue-title>Flora of Turkey, Vol.</issue-title><source>3. Edinburgh University Press, Edinburgh</source>, <fpage>16</fpage>–<lpage>21</lpage>.</mixed-citation></ref><ref id="B87"><mixed-citation xmlns:xlink="http://www.w3.org/1999/xlink" xlink:type="simple"><person-group><name name-style="western"><surname>Semerenko</surname><given-names>LV</given-names></name></person-group> (<year>1984</year>) <source>Caryological analysis of peripheral populations of plant species in Belorussia in light of speciation.</source><publisher-name>Institute of Experimental Botany</publisher-name>, <publisher-loc>Academy of Sciences of the Belorussian SSR, Minsk</publisher-loc>, <size units="page">393 pp</size>. [In Russian]</mixed-citation></ref><ref id="B26"><mixed-citation xmlns:xlink="http://www.w3.org/1999/xlink" xlink:type="simple"><person-group><name name-style="western"><surname>Frahm-Leliveld</surname><given-names>JA</given-names></name></person-group> (<year>1957</year>) <article-title>Observations cytologiques sur quelques Légumineuses tropicales et subtropicales.</article-title><source>Revue de Cytologie et de Biologie Végétales</source><volume>18</volume>: <fpage>273</fpage>–<lpage>287</lpage>.</mixed-citation></ref><ref id="B97"><mixed-citation xmlns:xlink="http://www.w3.org/1999/xlink" xlink:type="simple"><person-group><name name-style="western"><surname>Skalická</surname><given-names>A</given-names></name></person-group> (<year>1986</year>) <article-title><italic><tp:taxon-name><tp:taxon-name-part taxon-name-part-type="genus">Chamaecytisus</tp:taxon-name-part><tp:taxon-name-part taxon-name-part-type="species">triflorus</tp:taxon-name-part></tp:taxon-name></italic> (Lam.) Skalická in der Tschechoslowakei.</article-title><source>Preslia</source><volume>58</volume>: <fpage>21</fpage>–<lpage>27</lpage>.</mixed-citation></ref><ref id="B91"><mixed-citation xmlns:xlink="http://www.w3.org/1999/xlink" xlink:type="simple"><person-group><name name-style="western"><surname>Sennikov</surname><given-names>AN</given-names></name><name name-style="western"><surname>Tikhomirov</surname><given-names>VN</given-names></name></person-group> (<year>2024b</year>) <article-title>Atlas Florae Europaeae notes, 35. Critical notes on <tp:taxon-name><tp:taxon-name-part taxon-name-part-type="genus">Cytisus</tp:taxon-name-part><tp:taxon-name-part taxon-name-part-type="infraspecific-rank">sect.</tp:taxon-name-part><tp:taxon-name-part taxon-name-part-type="section">Tubocytisus</tp:taxon-name-part></tp:taxon-name> (<tp:taxon-name><tp:taxon-name-part taxon-name-part-type="family">Fabaceae</tp:taxon-name-part></tp:taxon-name>) in Europe.</article-title><source>PhytoKeys</source><volume>238</volume>: <fpage>199</fpage>–<lpage>230</lpage>. <ext-link xlink:type="simple" ext-link-type="doi" xlink:href="10.3897/phytokeys.238.118032">https://doi.org/10.3897/phytokeys.238.118032</ext-link></mixed-citation></ref><ref id="B108"><mixed-citation xmlns:xlink="http://www.w3.org/1999/xlink" xlink:type="simple"><person-group><name name-style="western"><surname>Waldstein</surname><given-names>F</given-names></name><name name-style="western"><surname>Kitaibel</surname><given-names>P</given-names></name></person-group> (<year>1804</year>) Descriptiones et icones plantarum rariorum Hungariae, part 6. Typis Matthiae Andreae Schmidt, Vienna, pl. 171–200.</mixed-citation></ref><ref id="B77"><mixed-citation xmlns:xlink="http://www.w3.org/1999/xlink" xlink:type="simple"><person-group><name name-style="western"><surname>Pifkó</surname><given-names>D</given-names></name></person-group> (<year>2007</year>) <article-title>Kitaibel’s <italic><tp:taxon-name><tp:taxon-name-part taxon-name-part-type="genus">Cytisus</tp:taxon-name-part></tp:taxon-name></italic> taxa.</article-title><source>Studia Botanica Hungarica</source><volume>38</volume>: <fpage>11</fpage>–<lpage>32</lpage>.</mixed-citation></ref><ref id="B31"><mixed-citation xmlns:xlink="http://www.w3.org/1999/xlink" xlink:type="simple"><person-group><name name-style="western"><surname>Gombocz</surname><given-names>E</given-names></name></person-group> (<year>1945</year>) <source>Diaria itinerum Pauli Kitaibelii, Vols 1–2.</source><publisher-name>Verlag des Ungarischen naturwissenschaftlichen Museums</publisher-name>, <publisher-loc>Budapest</publisher-loc>, <size units="page">1082 pp</size>.</mixed-citation></ref><ref id="B65"><mixed-citation xmlns:xlink="http://www.w3.org/1999/xlink" xlink:type="simple"><person-group><name name-style="western"><surname>Lőkös</surname><given-names>L [Ed.]</given-names></name></person-group> (<year>2001</year>) <source>Diaria itinerum Pauli Kitaibelii, Vol. 3.</source><publisher-name>Hungarian Natural History Museum</publisher-name>, <publisher-loc>Budapest</publisher-loc>, <size units="page">460 pp</size>.</mixed-citation></ref><ref id="B42"><mixed-citation xmlns:xlink="http://www.w3.org/1999/xlink" xlink:type="simple"><person-group><name name-style="western"><surname>Hiepko</surname><given-names>P</given-names></name></person-group> (<year>1972</year>) <source>Herbarium Willdenow. Alphabetical Index.</source><publisher-name>Inter Documentation Company</publisher-name>, <publisher-loc>Switzerland</publisher-loc>, <size units="page">138 pp</size>.</mixed-citation></ref><ref id="B50"><mixed-citation xmlns:xlink="http://www.w3.org/1999/xlink" xlink:type="simple"><person-group><name name-style="western"><surname>Kerner</surname><given-names>A</given-names></name></person-group> (<year>1884</year>) <source>Schedae ad Floram exsiccatam austro-hungaricum, Vol. 3.</source><publisher-name>Museum botanicum Universitatis Vindobonensis</publisher-name>, <publisher-loc>Vienna</publisher-loc>, <size units="page">177 pp</size>.</mixed-citation></ref><ref id="B3"><mixed-citation xmlns:xlink="http://www.w3.org/1999/xlink" xlink:type="simple"><person-group><name name-style="western"><surname>Anonymous</surname><given-names>[Ed.]</given-names></name></person-group> (<year>1919</year>) <source>Schedae ad floram Hungaricam exsiccatam, a Sectione Botanica Musei Nationalis Hungarici editam, Centuria V.</source><publisher-name>Bethlen Gábor Irodalmi és Nyomdai Rt.</publisher-name>, <publisher-loc>Budapest</publisher-loc>, <size units="page">57 pp</size>.</mixed-citation></ref><ref id="B86"><mixed-citation xmlns:xlink="http://www.w3.org/1999/xlink" xlink:type="simple"><person-group><name name-style="western"><surname>Schur</surname><given-names>F</given-names></name></person-group> (<year>1859</year>) Auszug aus dem von Dr. Ferdinand Schur erstatteten Berichten über eine von Demselben ... unternommene botanische Rundreise durch Siebenbürgen. Verhandlungen und Mitteilungen des Siebenbürgischen Vereins für Naturwissenschaften zu Hermannstadt 10: 58–86, 96–134, 137–182.</mixed-citation></ref><ref id="B43"><mixed-citation xmlns:xlink="http://www.w3.org/1999/xlink" xlink:type="simple"><person-group><name name-style="western"><surname>Holub</surname><given-names>J</given-names></name><name name-style="western"><surname>Bertová</surname><given-names>L</given-names></name></person-group> (<year>1988</year>) <article-title><italic><tp:taxon-name><tp:taxon-name-part taxon-name-part-type="genus">Chamaecytisus</tp:taxon-name-part></tp:taxon-name></italic> Link.</article-title> In: <person-group><name name-style="western"><surname>Bertová</surname><given-names>L</given-names></name></person-group> (<role>Ed.</role>) <issue-title>Flóra Slovenska, Vol.</issue-title><source>IV/4. Veda, Bratislava</source>, <fpage>32</fpage>–<lpage>60</lpage>.</mixed-citation></ref><ref id="B57"><mixed-citation xmlns:xlink="http://www.w3.org/1999/xlink" xlink:type="simple"><person-group><name name-style="western"><surname>Krytzka</surname><given-names>LI</given-names></name><name name-style="western"><surname>Mosiakin</surname><given-names>SL</given-names></name><name name-style="western"><surname>Fedoronchuk</surname><given-names>MM</given-names></name><name name-style="western"><surname>Shevera</surname><given-names>MV</given-names></name><name name-style="western"><surname>Drapailo</surname><given-names>NM</given-names></name></person-group> (<year>2002</year>) <article-title>Herbarium of vascular plants.</article-title> In: <person-group><name name-style="western"><surname>Krytzka</surname><given-names>LI</given-names></name><name name-style="western"><surname>Mosiakin</surname><given-names>SL</given-names></name></person-group> (<role>Eds</role>) <issue-title>The Herbarium of the Institute of Botany, NAS of Ukraine (KW).</issue-title><source>Institute of Botany, Kiev</source>, <fpage>9</fpage>–<lpage>30</lpage>. [In Ukrainian]</mixed-citation></ref><ref id="B109"><mixed-citation xmlns:xlink="http://www.w3.org/1999/xlink" xlink:type="simple"><person-group><name name-style="western"><surname>Wissjulina</surname><given-names>OD</given-names></name></person-group> (<year>1954</year>) <article-title><tp:taxon-name><tp:taxon-name-part taxon-name-part-type="family">Leguminosae</tp:taxon-name-part></tp:taxon-name>.</article-title> In: <person-group><name name-style="western"><surname>Zerov</surname><given-names>DK</given-names></name></person-group> (<role>Ed.</role>) <issue-title>Flora of the Ukrainian SSR, Vol.</issue-title><source>6. Academy of Sciences of the Ukrainian SSR, Kiev, 301–573</source>, <fpage>586</fpage>–<lpage>588</lpage>. [In Ukrainian]</mixed-citation></ref><ref id="B56"><mixed-citation xmlns:xlink="http://www.w3.org/1999/xlink" xlink:type="simple"><person-group><name name-style="western"><surname>Krytzka</surname><given-names>LI</given-names></name><name name-style="western"><surname>Mosiakin</surname><given-names>SL</given-names></name><name name-style="western"><surname>Novosad</surname><given-names>VV</given-names></name><name name-style="western"><surname>Fedoronchuk</surname><given-names>MM</given-names></name><name name-style="western"><surname>Tsarenko</surname><given-names>OM</given-names></name><name name-style="western"><surname>Shevera</surname><given-names>MV</given-names></name></person-group> (<year>1999</year>) <article-title>Typification of species of vascular plants described from Ukraine: <tp:taxon-name><tp:taxon-name-part taxon-name-part-type="family">Fabaceae</tp:taxon-name-part></tp:taxon-name> Lindl.</article-title><source>Ukrayins’kyi Botaničnyi Zhurnal</source><volume>56</volume>: <fpage>606</fpage>–<lpage>616</lpage>. [In Ukrainian]</mixed-citation></ref><ref id="B20"><mixed-citation xmlns:xlink="http://www.w3.org/1999/xlink" xlink:type="simple"><person-group><name name-style="western"><surname>Fedoronchuk</surname><given-names>NM</given-names></name><name name-style="western"><surname>Shevera</surname><given-names>MV</given-names></name><name name-style="western"><surname>Krytzka</surname><given-names>LI</given-names></name></person-group> (<year>2003</year>) <article-title>Type collection of <tp:taxon-name><tp:taxon-name-part taxon-name-part-type="family">Fabaceae</tp:taxon-name-part></tp:taxon-name> s.l. in the Herbarium of Kholodny Institute of Botany, NAS of Ukraine (KW). Botanicheskii Zhurnal (St.</article-title><source>Petersburg)</source><volume>88</volume>(<issue>12</issue>): <fpage>93</fpage>–<lpage>108</lpage>. [In Russian]</mixed-citation></ref><ref id="B60"><mixed-citation xmlns:xlink="http://www.w3.org/1999/xlink" xlink:type="simple"><person-group><name name-style="western"><surname>Ledebour</surname><given-names>CF</given-names></name></person-group> (<year>1843</year>) Flora Rossica, Vol. 1(3). E.Schweizerbart, Stuttgart, 481–790.</mixed-citation></ref><ref id="B62"><mixed-citation xmlns:xlink="http://www.w3.org/1999/xlink" xlink:type="simple"><person-group><name name-style="western"><surname>Lindemann</surname><given-names>E</given-names></name></person-group> (<year>1867</year>) <article-title>Florula elisabethgradensis. Adittamentum ad floram chersonensem, seu Enumeratio plantarum circa urbem Elisabethgrad, pagum Elisabethgradkam et in viciniis sponte crescentium.</article-title><source>Bulletin de la Société Impériale des Naturalistes de Moscou</source><volume>40</volume>(<issue>1</issue>): <fpage>448</fpage>–<lpage>544</lpage>.</mixed-citation></ref><ref id="B83"><mixed-citation xmlns:xlink="http://www.w3.org/1999/xlink" xlink:type="simple"><person-group><name name-style="western"><surname>Portenier</surname><given-names>NN</given-names></name><name name-style="western"><surname>Solodko</surname><given-names>AS</given-names></name></person-group> (<year>2002</year>) <article-title>Additions to the flora of Russian Western Transcaucasia. Botanicheskii Zhurnal (St.</article-title><source>Petersburg)</source><volume>87</volume>(<issue>6</issue>): <fpage>123</fpage>–<lpage>130</lpage>. [In Russian]</mixed-citation></ref><ref id="B93"><mixed-citation xmlns:xlink="http://www.w3.org/1999/xlink" xlink:type="simple"><person-group><name name-style="western"><surname>Seredin</surname><given-names>RM</given-names></name></person-group> (<year>1976</year>) <article-title>A new species of <italic><tp:taxon-name><tp:taxon-name-part taxon-name-part-type="genus">Cytisus</tp:taxon-name-part></tp:taxon-name></italic> from the western Transcaucasia.</article-title><source>Novosti Sistematiki Vysshikh Rastenii</source><volume>13</volume>: <fpage>192</fpage>–<lpage>193</lpage>. [In Russian]</mixed-citation></ref><ref id="B11"><mixed-citation xmlns:xlink="http://www.w3.org/1999/xlink" xlink:type="simple"><person-group><name name-style="western"><surname>Czerepanov</surname><given-names>SK</given-names></name></person-group> (<year>1995</year>) <source>Vascular plants of Russia and adjacent states (the former USSR).</source><publisher-name>Cambridge University Press</publisher-name>, <publisher-loc>Cambridge &amp; New York &amp; Melbourne</publisher-loc>, <size units="page">516 pp</size>.</mixed-citation></ref><ref id="B81"><mixed-citation xmlns:xlink="http://www.w3.org/1999/xlink" xlink:type="simple"><person-group><name name-style="western"><surname>Pifkó</surname><given-names>D</given-names></name><name name-style="western"><surname>Barina</surname><given-names>Z</given-names></name></person-group> (<year>2016</year>) <article-title>Two new <italic><tp:taxon-name><tp:taxon-name-part taxon-name-part-type="genus">Chamaecytisus</tp:taxon-name-part></tp:taxon-name></italic> species (<tp:taxon-name><tp:taxon-name-part taxon-name-part-type="family">Leguminosae</tp:taxon-name-part></tp:taxon-name>-<tp:taxon-name><tp:taxon-name-part taxon-name-part-type="subfamily">Papilionoideae</tp:taxon-name-part></tp:taxon-name>) from Albania, with an overview on the <italic><tp:taxon-name><tp:taxon-name-part taxon-name-part-type="genus">Ch.</tp:taxon-name-part><tp:taxon-name-part taxon-name-part-type="species">ratisbonensis</tp:taxon-name-part></tp:taxon-name></italic> and <italic><tp:taxon-name><tp:taxon-name-part taxon-name-part-type="genus">Ch.</tp:taxon-name-part><tp:taxon-name-part taxon-name-part-type="species">eriocarpus</tp:taxon-name-part></tp:taxon-name></italic> species groups.</article-title><source>Studia Botanica Hungarica</source><volume>47</volume>(<issue>1</issue>): <fpage>163</fpage>–<lpage>178</lpage>. <ext-link xlink:type="simple" ext-link-type="doi" xlink:href="10.17110/StudBot.2016.47.1.163">https://doi.org/10.17110/StudBot.2016.47.1.163</ext-link></mixed-citation></ref><ref id="B21"><mixed-citation xmlns:xlink="http://www.w3.org/1999/xlink" xlink:type="simple"><person-group><name name-style="western"><surname>Fedtschenko</surname><given-names>BA</given-names></name></person-group> (<year>1950</year>) <article-title><italic><tp:taxon-name><tp:taxon-name-part taxon-name-part-type="genus">Cytisus</tp:taxon-name-part></tp:taxon-name></italic> L.</article-title> In: <person-group><name name-style="western"><surname>Tomin</surname><given-names>MP</given-names></name></person-group> (<role>Ed.</role>) <issue-title>Flora of the Belorussian SSR, Vol.</issue-title><source>3. Academy of Sciences of the Belorussian SSR, Minsk</source>, <fpage>172</fpage>–<lpage>180</lpage>. [In Russian]</mixed-citation></ref></ref-list></tp:taxon-treatment>
