# Supplementary material for: Atlas Florae Europaeae notes, 33. Taxonomic synopsis of East European species of the Cytisusratisbonensis group (Fabaceae)
Source: PhytoKeys. 2024 Feb 23;238:157–97. doi: 10.3897/phytokeys.238.118031 (PMC10907954; doi:10.3897/phytokeys.238.118031)
Supplement: XML Treatment for Cytisus ratisbonensis [file phytokeys.238.118031-treatment6.xml]

<!DOCTYPE tp:taxon-treatment
  PUBLIC "-//TaxonX//DTD Taxonomic Treatment Publishing DTD v0 20100105//EN" "tax-treatment-NSO.dtd">
<tp:taxon-treatment xmlns:tp="http://www.plazi.org/taxpub"><tp:treatment-meta><kwd-group><label>Taxon classification</label><kwd>
                <named-content content-type="kingdom">Plantae</named-content>
              </kwd><kwd>
                <named-content content-type="order">Fabales</named-content>
              </kwd><kwd>
                <named-content content-type="family">Fabaceae</named-content>
              </kwd></kwd-group><mixed-citation publication-type="journal"><person-group><name><surname>Sennikov</surname><given-names>Alexander N.</given-names></name><name><surname>Tikhomirov</surname><given-names>Valery N.</given-names></name></person-group><article-title>Atlas Florae Europaeae notes, 33. Taxonomic synopsis of East European species of the <italic><tp:taxon-name><tp:taxon-name-part taxon-name-part-type="genus" reg="Cytisus">Cytisus</tp:taxon-name-part><tp:taxon-name-part taxon-name-part-type="species" reg="ratisbonensis">ratisbonensis</tp:taxon-name-part></tp:taxon-name></italic> group (<tp:taxon-name><tp:taxon-name-part taxon-name-part-type="family">Fabaceae</tp:taxon-name-part></tp:taxon-name>)</article-title><source>PhytoKeys</source><day>23</day><month>02</month><year>2024</year><volume>238</volume><fpage>157</fpage><lpage>197</lpage><pub-id pub-id-type="doi">10.3897/phytokeys.238.118031</pub-id></mixed-citation></tp:treatment-meta><tp:nomenclature><label>6.</label><tp:taxon-name>
              <object-id xmlns:xlink="http://www.w3.org/1999/xlink" content-type="arpha" xlink:type="simple">637F13AE-1403-58CB-9A90-CEAF7E3880F5</object-id>
              <tp:taxon-name-part taxon-name-part-type="genus" reg="Cytisus">Cytisus</tp:taxon-name-part>
              <tp:taxon-name-part taxon-name-part-type="species" reg="ratisbonensis">ratisbonensis</tp:taxon-name-part>
            </tp:taxon-name><tp:taxon-authority>Schaeff., Bot. Exped.: tab. in prim. lib. (1760)</tp:taxon-authority><tp:nomenclature-citation-list><tp:nomenclature-citation><tp:taxon-name>
                  <tp:taxon-name-part taxon-name-part-type="status">–</tp:taxon-name-part>
                  <tp:taxon-name-part taxon-name-part-type="genus" reg="Cytisus">Cytisus</tp:taxon-name-part>
                  <tp:taxon-name-part taxon-name-part-type="species" reg="communis">communis</tp:taxon-name-part>
                </tp:taxon-name><comment> Lindem. in Bull. Soc. Imp. Naturalistes Moscou 40(1): 494 (1867), nom. illeg. superfl. – <tp:taxon-name><tp:taxon-name-part taxon-name-part-type="genus" reg="Cytisus">Cytisus</tp:taxon-name-part><tp:taxon-name-part taxon-name-part-type="species" reg="hirsutus">hirsutus</tp:taxon-name-part><tp:taxon-name-part taxon-name-part-type="infraspecific-rank">subsp.</tp:taxon-name-part><tp:taxon-name-part taxon-name-part-type="subspecies" reg="ratisbonensis">ratisbonensis</tp:taxon-name-part></tp:taxon-name> (Schaeff.) Briq., Étud. Cytises Alpes Mar.: 167 (1894) – <tp:taxon-name><tp:taxon-name-part taxon-name-part-type="genus" reg="Chamaecytisus">Chamaecytisus</tp:taxon-name-part><tp:taxon-name-part taxon-name-part-type="species" reg="ratisbonensis">ratisbonensis</tp:taxon-name-part></tp:taxon-name> (Schaeff.) Rothm. in Feddes Repert. 53(2): 143 (1944). </comment></tp:nomenclature-citation></tp:nomenclature-citation-list></tp:nomenclature><tp:treatment-sec sec-type="material" id="SECID0E3MCI"><title>Type.</title><p>[icon] Schaeffer, Bot. Exped.: tab. in prim. lib. 1760 (presumably holotype).</p></tp:treatment-sec><tp:treatment-sec sec-type="description" id="SECID0EBNCI"><title>Description.</title><p>Prostrate shrubs up to 20 cm above ground with long branches. Leaves with obovate to elliptic leaflets, glabrous above, with appressed hairs 0.4–0.8 mm long below, petioles densely covered with appressed hairs. Flowers strictly lateral, 1–4 in axils, on pedicels 3–5(7) mm long, pale yellow; calyx 11–14 mm long, with laxly appressed hairs 0.8–1.2(1.6) mm long; standard suborbicular, glabrous above.</p></tp:treatment-sec><tp:treatment-sec sec-type="distribution" id="SECID0EGNCI"><title>Distribution.</title><p>Europe: Austria (<xref ref-type="bibr" rid="B41">Heywood and Frodin 1968</xref>), Germany (<xref ref-type="bibr" rid="B41">Heywood and Frodin 1968</xref>), Czech Republic (<xref ref-type="bibr" rid="B98">Skalická 1995</xref>; <xref ref-type="bibr" rid="B49">Kaplan et al. 2019</xref>), Hungary (<xref ref-type="bibr" rid="B79">Pifkó 2009b</xref>), Bulgaria (<xref ref-type="bibr" rid="B41">Heywood and Frodin 1968</xref>; <xref ref-type="bibr" rid="B8">Cristofolini 1991</xref>), Croatia (<xref ref-type="bibr" rid="B66">Lovašen-Eberhardt 1997</xref>), Romania (<xref ref-type="bibr" rid="B8">Cristofolini 1991</xref>), Slovakia (<xref ref-type="bibr" rid="B43">Holub and Bertová 1988</xref>), Poland (<xref ref-type="bibr" rid="B41">Heywood and Frodin 1968</xref>; <xref ref-type="bibr" rid="B12">Danielewicz 2020</xref>). Reported from Moldova (<xref ref-type="bibr" rid="B40">Heydemann 1986</xref>), but no specimens were seen by us from this country and its presence is considered unlikely. The records from the Balkans, Romania and Hungary include other related taxa and may be unreliable. The records from Belarus belong to <italic><tp:taxon-name><tp:taxon-name-part taxon-name-part-type="genus" reg="Cytisus">C.</tp:taxon-name-part><tp:taxon-name-part taxon-name-part-type="species" reg="lithuanicus">lithuanicus</tp:taxon-name-part></tp:taxon-name></italic>. The records from Ukraine (<xref ref-type="bibr" rid="B106">Tzvelev 1987</xref>) belong to <italic><tp:taxon-name><tp:taxon-name-part taxon-name-part-type="genus" reg="Cytisus">C.</tp:taxon-name-part><tp:taxon-name-part taxon-name-part-type="species" reg="lithuanicus">lithuanicus</tp:taxon-name-part></tp:taxon-name></italic> and <italic><tp:taxon-name><tp:taxon-name-part taxon-name-part-type="genus" reg="Cytisus">C.</tp:taxon-name-part><tp:taxon-name-part taxon-name-part-type="species" reg="polonicus">polonicus</tp:taxon-name-part></tp:taxon-name></italic>. Most of the records from Poland <xref ref-type="bibr" rid="B116">Zieliński (1975)</xref> belong to <italic><tp:taxon-name><tp:taxon-name-part taxon-name-part-type="genus" reg="Cytisus">C.</tp:taxon-name-part><tp:taxon-name-part taxon-name-part-type="species" reg="cinereus">cinereus</tp:taxon-name-part></tp:taxon-name></italic> and <italic><tp:taxon-name><tp:taxon-name-part taxon-name-part-type="genus" reg="Cytisus">C.</tp:taxon-name-part><tp:taxon-name-part taxon-name-part-type="species" reg="polonicus">polonicus</tp:taxon-name-part></tp:taxon-name></italic>.</p></tp:treatment-sec><tp:treatment-sec sec-type="ecology" id="SECID0E6QCI"><title>Ecology.</title><p>The species occurs in dry meadows among pine and oak mountain forests.</p></tp:treatment-sec><tp:treatment-sec sec-type="Chromosome counts" id="SECID0EERCI"><title>Chromosome counts.</title><p>2n = 48 (<xref ref-type="bibr" rid="B17">Dvořák and Dadákova 1976</xref>; <xref ref-type="bibr" rid="B16">Dvořák 1977</xref>); material from native populations collected in Czech Republic; vouchers at BRNU. The diploid counts (2n = 24) reported by <xref ref-type="bibr" rid="B116">Zieliński (1975)</xref> belong to <italic><tp:taxon-name><tp:taxon-name-part taxon-name-part-type="genus" reg="Cytisus">C.</tp:taxon-name-part><tp:taxon-name-part taxon-name-part-type="species" reg="polonicus">polonicus</tp:taxon-name-part></tp:taxon-name></italic>. The tetraploid counts 2n = 48 reported by <xref ref-type="bibr" rid="B116">Zieliński (1975)</xref> belong to <italic><tp:taxon-name><tp:taxon-name-part taxon-name-part-type="genus" reg="Cytisus">C.</tp:taxon-name-part><tp:taxon-name-part taxon-name-part-type="species" reg="cinereus">cinereus</tp:taxon-name-part></tp:taxon-name></italic>. The tetraploid counts 2n = 48 (<xref ref-type="bibr" rid="B82">Pogan et al. 1990</xref>), based on material from native populations collected in Poland, may belong to the same species (vouchers at KRAM, not controlled).</p></tp:treatment-sec><tp:treatment-sec sec-type="Notes on nomenclature" id="SECID0EUSCI"><title>Notes on nomenclature.</title><p>The herbarium collections of Jacob Christian Schaeffer may be kept at REG. So far, the only, but unambiguous original element available to us is the illustration in the protologue.</p></tp:treatment-sec><tp:treatment-sec sec-type="distribution" id="SECID0EZSCI"><title>Notes on taxonomy and distribution.</title><p>Before <xref ref-type="bibr" rid="B54">Kreczetowicz (1940)</xref>, this species was treated very broadly to include many species of this group in Eastern Europe. <xref ref-type="bibr" rid="B106">Tzvelev (1987)</xref> and <xref ref-type="bibr" rid="B88">Semerenko (1999)</xref> still circumscribed this species too broadly, with the inclusion of <italic><tp:taxon-name><tp:taxon-name-part taxon-name-part-type="genus" reg="Cytisus">C.</tp:taxon-name-part><tp:taxon-name-part taxon-name-part-type="species" reg="lithuanicus">lithuanicus</tp:taxon-name-part></tp:taxon-name></italic> which differs from <italic><tp:taxon-name><tp:taxon-name-part taxon-name-part-type="genus" reg="Cytisus">C.</tp:taxon-name-part><tp:taxon-name-part taxon-name-part-type="species" reg="ratisbonensis">ratisbonensis</tp:taxon-name-part></tp:taxon-name></italic> by its taller stems and shorter (up to 0.8 mm vs. 0.8–1.4 mm long) pubescence. <xref ref-type="bibr" rid="B116">Zieliński (1975)</xref> and <xref ref-type="bibr" rid="B98">Skalická (1995)</xref> treated <italic><tp:taxon-name><tp:taxon-name-part taxon-name-part-type="genus" reg="Cytisus">C.</tp:taxon-name-part><tp:taxon-name-part taxon-name-part-type="species" reg="ratisbonensis">ratisbonensis</tp:taxon-name-part></tp:taxon-name></italic> broadly, including plants with taller stems (up to 50 cm long) and larger flowers (calyx 10–13 mm long), which apparently belong to <italic><tp:taxon-name><tp:taxon-name-part taxon-name-part-type="genus" reg="Cytisus">C.</tp:taxon-name-part><tp:taxon-name-part taxon-name-part-type="species" reg="lithuanicus">lithuanicus</tp:taxon-name-part></tp:taxon-name></italic> and <italic><tp:taxon-name><tp:taxon-name-part taxon-name-part-type="genus" reg="Cytisus">C.</tp:taxon-name-part><tp:taxon-name-part taxon-name-part-type="species" reg="cinereus">cinereus</tp:taxon-name-part></tp:taxon-name></italic>. <xref ref-type="bibr" rid="B43">Holub and Bertová (1988)</xref> also included <italic><tp:taxon-name><tp:taxon-name-part taxon-name-part-type="genus" reg="Cytisus">C.</tp:taxon-name-part><tp:taxon-name-part taxon-name-part-type="species" reg="ruthenicus">ruthenicus</tp:taxon-name-part></tp:taxon-name></italic> in this species. With exclusion of <italic><tp:taxon-name><tp:taxon-name-part taxon-name-part-type="genus" reg="Cytisus">C.</tp:taxon-name-part><tp:taxon-name-part taxon-name-part-type="species" reg="polonicus">polonicus</tp:taxon-name-part></tp:taxon-name></italic>, <italic><tp:taxon-name><tp:taxon-name-part taxon-name-part-type="genus" reg="Cytisus">C.</tp:taxon-name-part><tp:taxon-name-part taxon-name-part-type="species" reg="ratisbonensis">ratisbonensis</tp:taxon-name-part></tp:taxon-name></italic> is treated as absent from Eastern Europe. It is retained in the present synopsis for the purposes of comparison.</p></tp:treatment-sec><ref-list><ref id="B41"><mixed-citation xmlns:xlink="http://www.w3.org/1999/xlink" xlink:type="simple"><person-group><name name-style="western"><surname>Heywood</surname><given-names>VH</given-names></name><name name-style="western"><surname>Frodin</surname><given-names>DG</given-names></name></person-group> (<year>1968</year>) <article-title><italic><tp:taxon-name><tp:taxon-name-part taxon-name-part-type="genus">Chamaecytisus</tp:taxon-name-part></tp:taxon-name></italic> Link.</article-title> In: <person-group><name name-style="western"><surname>Tutin</surname><given-names>TG</given-names></name><name name-style="western"><surname>Heywood</surname><given-names>VH</given-names></name><name name-style="western"><surname>Burges</surname><given-names>NA</given-names></name><name name-style="western"><surname>Moore</surname><given-names>DM</given-names></name><name name-style="western"><surname>Valentine</surname><given-names>DH</given-names></name><name name-style="western"><surname>Walters</surname><given-names>SM</given-names></name><name name-style="western"><surname>Webb</surname><given-names>DA</given-names></name><name name-style="western"><surname>Chater</surname><given-names>AO</given-names></name><name name-style="western"><surname>Ferguson</surname><given-names>IK</given-names></name></person-group> (<role>Eds</role>) <issue-title>Flora Europaea, Vol.</issue-title><source>2. Cambridge University Press, Cambridge</source>, <fpage>90</fpage>–<lpage>93</lpage>.</mixed-citation></ref><ref id="B98"><mixed-citation xmlns:xlink="http://www.w3.org/1999/xlink" xlink:type="simple"><person-group><name name-style="western"><surname>Skalická</surname><given-names>A</given-names></name></person-group> (<year>1995</year>) <article-title><italic><tp:taxon-name><tp:taxon-name-part taxon-name-part-type="genus">Chamaecytisus</tp:taxon-name-part></tp:taxon-name></italic> Link.</article-title> In: <person-group><name name-style="western"><surname>Slavík</surname><given-names>B</given-names></name></person-group> (<role>Ed.</role>) <issue-title>Květena České republiky, Vol.</issue-title><source>4. Academia, Praha</source>, <fpage>339</fpage>–<lpage>348</lpage>.</mixed-citation></ref><ref id="B49"><mixed-citation xmlns:xlink="http://www.w3.org/1999/xlink" xlink:type="simple"><person-group><name name-style="western"><surname>Kaplan</surname><given-names>Z</given-names></name><name name-style="western"><surname>Danihelka</surname><given-names>J</given-names></name><name name-style="western"><surname>Chrtek</surname><given-names>J</given-names></name><name name-style="western"><surname>Zázvorka</surname><given-names>J</given-names></name><name name-style="western"><surname>Koutecký</surname><given-names>P</given-names></name><name name-style="western"><surname>Ekrt</surname><given-names>L</given-names></name><name name-style="western"><surname>Řepka</surname><given-names>R</given-names></name><name name-style="western"><surname>Štěpánková</surname><given-names>J</given-names></name><name name-style="western"><surname>Jelínek</surname><given-names>B</given-names></name><name name-style="western"><surname>Grulich</surname><given-names>V</given-names></name><name name-style="western"><surname>Prančl</surname><given-names>J</given-names></name><name name-style="western"><surname>Wild</surname><given-names>J</given-names></name></person-group> (<year>2019</year>) <article-title>Distributions of vascular plants in the Czech Republic. Part 8.</article-title><source>Preslia</source><volume>91</volume>(<issue>4</issue>): <fpage>257</fpage>–<lpage>368</lpage>. <ext-link xlink:type="simple" ext-link-type="doi" xlink:href="10.23855/preslia.2019.257">https://doi.org/10.23855/preslia.2019.257</ext-link></mixed-citation></ref><ref id="B79"><mixed-citation xmlns:xlink="http://www.w3.org/1999/xlink" xlink:type="simple"><person-group><name name-style="western"><surname>Pifkó</surname><given-names>D</given-names></name></person-group> (<year>2009b</year>) <article-title><italic><tp:taxon-name><tp:taxon-name-part taxon-name-part-type="genus">Chamaecytisus</tp:taxon-name-part></tp:taxon-name></italic> Link.</article-title> In: <person-group><name name-style="western"><surname>Király</surname><given-names>G</given-names></name></person-group> (<role>Ed.</role>) <issue-title>Új magyar füvészkönyv: Határozókulcsok.</issue-title><source>Aggteleki Nemzeti Park Igazgatóság, Jósvafő</source>, <fpage>239</fpage>–<lpage>241</lpage>.</mixed-citation></ref><ref id="B8"><mixed-citation xmlns:xlink="http://www.w3.org/1999/xlink" xlink:type="simple"><person-group><name name-style="western"><surname>Cristofolini</surname><given-names>G</given-names></name></person-group> (<year>1991</year>) <article-title>Taxonomic revision of <tp:taxon-name><tp:taxon-name-part taxon-name-part-type="genus">Cytisus</tp:taxon-name-part><tp:taxon-name-part taxon-name-part-type="authority">Desf.</tp:taxon-name-part><tp:taxon-name-part taxon-name-part-type="infraspecific-rank">sect.</tp:taxon-name-part><tp:taxon-name-part taxon-name-part-type="section">Tubocytisus</tp:taxon-name-part></tp:taxon-name> DC. (<tp:taxon-name><tp:taxon-name-part taxon-name-part-type="family">Fabaceae</tp:taxon-name-part></tp:taxon-name>).</article-title><source>Webbia</source><volume>45</volume>(<issue>2</issue>): <fpage>187</fpage>–<lpage>219</lpage>. <ext-link xlink:type="simple" ext-link-type="doi" xlink:href="10.1080/00837792.1991.10670496">https://doi.org/10.1080/00837792.1991.10670496</ext-link></mixed-citation></ref><ref id="B66"><mixed-citation xmlns:xlink="http://www.w3.org/1999/xlink" xlink:type="simple"><person-group><name name-style="western"><surname>Lovašen-Eberhardt</surname><given-names>Ž</given-names></name></person-group> (<year>1997</year>) <article-title><tp:taxon-name><tp:taxon-name-part taxon-name-part-type="family">Fabaceae</tp:taxon-name-part></tp:taxon-name>.</article-title> In: <person-group><name name-style="western"><surname>Nikolić</surname><given-names>T</given-names></name></person-group> (<role>Ed.</role>) <issue-title>Flora Croatica, Index Florae Croaticae, Vol.</issue-title><source>2. Hrvatski prirodoslovni muzej, Zagreb</source>, <fpage>60</fpage>–<lpage>89</lpage>.</mixed-citation></ref><ref id="B43"><mixed-citation xmlns:xlink="http://www.w3.org/1999/xlink" xlink:type="simple"><person-group><name name-style="western"><surname>Holub</surname><given-names>J</given-names></name><name name-style="western"><surname>Bertová</surname><given-names>L</given-names></name></person-group> (<year>1988</year>) <article-title><italic><tp:taxon-name><tp:taxon-name-part taxon-name-part-type="genus">Chamaecytisus</tp:taxon-name-part></tp:taxon-name></italic> Link.</article-title> In: <person-group><name name-style="western"><surname>Bertová</surname><given-names>L</given-names></name></person-group> (<role>Ed.</role>) <issue-title>Flóra Slovenska, Vol.</issue-title><source>IV/4. Veda, Bratislava</source>, <fpage>32</fpage>–<lpage>60</lpage>.</mixed-citation></ref><ref id="B12"><mixed-citation xmlns:xlink="http://www.w3.org/1999/xlink" xlink:type="simple"><person-group><name name-style="western"><surname>Danielewicz</surname><given-names>W</given-names></name></person-group> (<year>2020</year>) <article-title><italic><tp:taxon-name><tp:taxon-name-part taxon-name-part-type="genus">Chamaecytisus</tp:taxon-name-part></tp:taxon-name></italic> Link.</article-title> In: <person-group><name name-style="western"><surname>Mirek</surname><given-names>Z</given-names></name><name name-style="western"><surname>Piękoś-Mirkowa</surname><given-names>H</given-names></name><name name-style="western"><surname>Zając</surname><given-names>A</given-names></name><name name-style="western"><surname>Zając</surname><given-names>M</given-names></name></person-group> (<role>Eds</role>) <issue-title>Vascular plants of Poland: An annotated checklist.</issue-title><source>W. Szafer Institute of Botany, Polish Academy of Sciences, Kraków</source>, <fpage>58</fpage>–<lpage>58</lpage>.</mixed-citation></ref><ref id="B40"><mixed-citation xmlns:xlink="http://www.w3.org/1999/xlink" xlink:type="simple"><person-group><name name-style="western"><surname>Heydemann</surname><given-names>TS</given-names></name></person-group> (<year>1986</year>) <source>Manual of vascular plants of the Moldavian SSR, 3<sup>th</sup> edn.</source><publisher-name>Science Publishers</publisher-name>, <publisher-loc>Chișinău</publisher-loc>, <size units="page">637 pp</size>. [In Russian]</mixed-citation></ref><ref id="B106"><mixed-citation xmlns:xlink="http://www.w3.org/1999/xlink" xlink:type="simple"><person-group><name name-style="western"><surname>Tzvelev</surname><given-names>NN</given-names></name></person-group> (<year>1987</year>) <article-title><italic><tp:taxon-name><tp:taxon-name-part taxon-name-part-type="genus">Chamaecytisus</tp:taxon-name-part></tp:taxon-name></italic> Link.</article-title> In: <person-group><name name-style="western"><surname>Fedorov</surname><given-names>AA</given-names></name></person-group> (<role>Ed.</role>) <issue-title>Flora of Eastern Europe, Vol.</issue-title><source>6. Science Publishers, Leningrad</source>, <fpage>216</fpage>–<lpage>225</lpage>. [In Russian]</mixed-citation></ref><ref id="B116"><mixed-citation xmlns:xlink="http://www.w3.org/1999/xlink" xlink:type="simple"><person-group><name name-style="western"><surname>Zieliński</surname><given-names>J</given-names></name></person-group> (<year>1975</year>) <article-title>Rodzaj <italic><tp:taxon-name><tp:taxon-name-part taxon-name-part-type="genus">Cytisus</tp:taxon-name-part></tp:taxon-name></italic> L. s.l. w Polsce.</article-title><source>Arboretum Kórnickie</source><volume>20</volume>: <fpage>47</fpage>–<lpage>111</lpage>.</mixed-citation></ref><ref id="B17"><mixed-citation xmlns:xlink="http://www.w3.org/1999/xlink" xlink:type="simple"><person-group><name name-style="western"><surname>Dvořák</surname><given-names>F</given-names></name><name name-style="western"><surname>Dadákova</surname><given-names>B</given-names></name></person-group> (<year>1976</year>) Chromosome number reports. Taxon 25: 645. <ext-link xlink:type="simple" ext-link-type="doi" xlink:href="10.1002/j.1996-8175.1976.tb03460.x">https://doi.org/10.1002/j.1996-8175.1976.tb03460.x</ext-link></mixed-citation></ref><ref id="B16"><mixed-citation xmlns:xlink="http://www.w3.org/1999/xlink" xlink:type="simple"><person-group><name name-style="western"><surname>Dvořák</surname><given-names>F</given-names></name></person-group> (<year>1977</year>) <article-title>Study of chromosomes of Angiosperms 5. Scripta Facultatis Scientiarum Naturalium Universitatis Masarykianae Brunensis.</article-title><source>Seria Biologica</source><volume>17</volume>: <fpage>9</fpage>–<lpage>30</lpage>.</mixed-citation></ref><ref id="B82"><mixed-citation xmlns:xlink="http://www.w3.org/1999/xlink" xlink:type="simple"><person-group><name name-style="western"><surname>Pogan</surname><given-names>E</given-names></name><name name-style="western"><surname>Jankun</surname><given-names>A</given-names></name><name name-style="western"><surname>Sawicka</surname><given-names>Z</given-names></name></person-group> (<year>1990</year>) <article-title>Further studies in chromosome numbers of Polish angiosperms, part XXII. Acta Biologica Cracoviensia.</article-title><source>Series Botanica</source><volume>31</volume>: <fpage>1</fpage>–<lpage>17</lpage>.</mixed-citation></ref><ref id="B54"><mixed-citation xmlns:xlink="http://www.w3.org/1999/xlink" xlink:type="simple"><person-group><name name-style="western"><surname>Kreczetowicz</surname><given-names>VI</given-names></name></person-group> (<year>1940</year>) <article-title><italic><tp:taxon-name><tp:taxon-name-part taxon-name-part-type="genus">Cytisus</tp:taxon-name-part></tp:taxon-name></italic> in Eastern Europe.</article-title><source>Botanicheskii Zhurnal SSSR</source><volume>25</volume>(<issue>3</issue>): <fpage>252</fpage>–<lpage>264</lpage>. [In Russian]</mixed-citation></ref><ref id="B88"><mixed-citation xmlns:xlink="http://www.w3.org/1999/xlink" xlink:type="simple"><person-group><name name-style="western"><surname>Semerenko</surname><given-names>LV</given-names></name></person-group> (<year>1999</year>) <article-title><tp:taxon-name><tp:taxon-name-part taxon-name-part-type="family">Fabaceae</tp:taxon-name-part></tp:taxon-name> Lindl.</article-title> In: <person-group><name name-style="western"><surname>Parfenov</surname><given-names>VI</given-names></name></person-group> (<role>Ed.</role>) <issue-title>Manual of vascular plants of Belarus.</issue-title><source>Design PRO, Minsk</source>, <fpage>164</fpage>–<lpage>182</lpage>. [In Russian]</mixed-citation></ref></ref-list></tp:taxon-treatment>
