# Supplementary material for: Atlas Florae Europaeae notes, 33. Taxonomic synopsis of East European species of the Cytisusratisbonensis group (Fabaceae)
Source: PhytoKeys. 2024 Feb 23;238:157–97. doi: 10.3897/phytokeys.238.118031 (PMC10907954; doi:10.3897/phytokeys.238.118031)
Supplement: XML Treatment for Cytisus polonicus [file phytokeys.238.118031-treatment7.xml]

<!DOCTYPE tp:taxon-treatment
  PUBLIC "-//TaxonX//DTD Taxonomic Treatment Publishing DTD v0 20100105//EN" "tax-treatment-NSO.dtd">
<tp:taxon-treatment xmlns:tp="http://www.plazi.org/taxpub"><tp:treatment-meta><kwd-group><label>Taxon classification</label><kwd>
                <named-content content-type="kingdom">Plantae</named-content>
              </kwd><kwd>
                <named-content content-type="order">Fabales</named-content>
              </kwd><kwd>
                <named-content content-type="family">Fabaceae</named-content>
              </kwd></kwd-group><mixed-citation publication-type="journal"><person-group><name><surname>Sennikov</surname><given-names>Alexander N.</given-names></name><name><surname>Tikhomirov</surname><given-names>Valery N.</given-names></name></person-group><article-title>Atlas Florae Europaeae notes, 33. Taxonomic synopsis of East European species of the <italic><tp:taxon-name><tp:taxon-name-part taxon-name-part-type="genus" reg="Cytisus">Cytisus</tp:taxon-name-part><tp:taxon-name-part taxon-name-part-type="species" reg="ratisbonensis">ratisbonensis</tp:taxon-name-part></tp:taxon-name></italic> group (<tp:taxon-name><tp:taxon-name-part taxon-name-part-type="family">Fabaceae</tp:taxon-name-part></tp:taxon-name>)</article-title><source>PhytoKeys</source><day>23</day><month>02</month><year>2024</year><volume>238</volume><fpage>157</fpage><lpage>197</lpage><pub-id pub-id-type="doi">10.3897/phytokeys.238.118031</pub-id></mixed-citation></tp:treatment-meta><tp:nomenclature><label>7.</label><tp:taxon-name>
              <object-id xmlns:xlink="http://www.w3.org/1999/xlink" content-type="arpha" xlink:type="simple">BCA412FF-AD99-55BB-BE1E-C530D1DCF568</object-id>
              <tp:taxon-name-part taxon-name-part-type="genus" reg="Cytisus">Cytisus</tp:taxon-name-part>
              <tp:taxon-name-part taxon-name-part-type="species" reg="polonicus">polonicus</tp:taxon-name-part>
              <object-id xmlns:xlink="http://www.w3.org/1999/xlink" content-type="ipni" xlink:type="simple">urn:lsid:ipni.org:names:77336840-1</object-id>
            </tp:taxon-name><tp:taxon-authority>Sennikov &amp; Val.N.Tikhom.</tp:taxon-authority><tp:taxon-status xmlns:xlink="http://www.w3.org/1999/xlink" xlink:type="simple">sp. nov.</tp:taxon-status><tp:nomenclature-citation-list><tp:nomenclature-citation><tp:taxon-name>
                  <tp:taxon-name-part taxon-name-part-type="status">–</tp:taxon-name-part>
                  <tp:taxon-name-part taxon-name-part-type="genus" reg="Chamecytisus">Chamecytisus</tp:taxon-name-part>
                  <tp:taxon-name-part taxon-name-part-type="species" reg="ratisbonensis">ratisbonensis</tp:taxon-name-part>
                </tp:taxon-name><comment> auct.: Tzvelev 1989; <xref ref-type="bibr" rid="B19">Fedoronchuk 2022</xref>. </comment></tp:nomenclature-citation></tp:nomenclature-citation-list></tp:nomenclature><tp:treatment-sec sec-type="material" id="SECID0EKYCI"><title>Type.</title><p>Poland. “Regio Cracoviensis: inter pagum Zabierzów et vicum Szczyglice, ad declive abruptum loessicum, 17.05.1973, <italic>A. Pałkowa &amp; T. Tacik</italic> [Flora Poloniae Exsiccata No. 636] (holotype H1293884; isolectotypes KRAM249040 and distributed to other herbaria). Fig. <xref ref-type="fig" rid="F7">7</xref>.</p><fig id="F7" position="float" orientation="portrait"><object-id xmlns:xlink="http://www.w3.org/1999/xlink" content-type="doi" xlink:type="simple">10.3897/phytokeys.238.118031.figure7</object-id><object-id xmlns:xlink="http://www.w3.org/1999/xlink" content-type="arpha" xlink:type="simple">1563896D-D54F-5314-95E5-9437DAA0312B</object-id><label>Figure 7.</label><caption><p>Holotype of <italic><tp:taxon-name><tp:taxon-name-part taxon-name-part-type="genus" reg="Cytisus">Cytisus</tp:taxon-name-part><tp:taxon-name-part taxon-name-part-type="species" reg="polonicus">polonicus</tp:taxon-name-part></tp:taxon-name></italic> Sennikov &amp; Val.N.Tikhom.</p></caption><graphic xmlns:xlink="http://www.w3.org/1999/xlink" xlink:href="phytokeys-238-157_article-118031__-g007.jpg" position="float" orientation="portrait" xlink:type="simple" id="oo_991061.jpg"><uri content-type="original_file" xlink:type="simple">https://binary.pensoft.net/fig/991061</uri></graphic></fig></tp:treatment-sec><tp:treatment-sec sec-type="etymology" id="SECID0EOZCI"><title>Etymology.</title><p>The new species is named after Poland, the country of its main distribution and type locality.</p></tp:treatment-sec><tp:treatment-sec sec-type="description" id="SECID0ETZCI"><title>Description.</title><p>Prostrate shrubs up to 20 cm above ground with long branches. Leaves with obovate to elliptic leaflets, glabrous above, with appressed hairs 0.4–0.8 mm long below, petioles densely covered with appressed hairs. Flowers strictly lateral, 1–4 in axils, on pedicels 3–5(7) mm long, pale yellow; calyx (7)8–10 mm long, with (laxly) appressed hairs 0.6–0.8(1) mm long; standard suborbicular, glabrous above.</p></tp:treatment-sec><tp:treatment-sec sec-type="distribution" id="SECID0EYZCI"><title>Distribution.</title><p>Europe: Poland, Ukraine. Its occurrence in western Belarus is expected due to the presence in Poland, 15 km from the border.</p></tp:treatment-sec><tp:treatment-sec sec-type="ecology" id="SECID0E4ZCI"><title>Ecology.</title><p>The species occurs in dry meadows or on calcareous denudations, on open slopes of hills and mountain foothills.</p></tp:treatment-sec><tp:treatment-sec sec-type="Chromosome counts" id="SECID0EC1CI"><title>Chromosome counts.</title><p>2n = 24 (<xref ref-type="bibr" rid="B116">Zieliński (1975)</xref>, as <tp:taxon-name><tp:taxon-name-part taxon-name-part-type="genus" reg="Cytisus">Cytisus</tp:taxon-name-part><tp:taxon-name-part taxon-name-part-type="species" reg="ratisbonensis">ratisbonensis</tp:taxon-name-part><tp:taxon-name-part taxon-name-part-type="infraspecific-rank">subsp.</tp:taxon-name-part><tp:taxon-name-part taxon-name-part-type="subspecies" reg="ratisbonensis">ratisbonensis</tp:taxon-name-part></tp:taxon-name>); material from native populations collected in Poland; vouchers at KOR and partly at KRAM.</p></tp:treatment-sec><tp:treatment-sec sec-type="distribution" id="SECID0E41CI"><title>Notes on taxonomy and distribution.</title><p>This species is most similar to <italic><tp:taxon-name><tp:taxon-name-part taxon-name-part-type="genus" reg="Cytisus">C.</tp:taxon-name-part><tp:taxon-name-part taxon-name-part-type="species" reg="ratisbonensis">ratisbonensis</tp:taxon-name-part></tp:taxon-name></italic>, from which it differs by its smaller flowers and shorter pubescence. It replaces the latter species in southern and eastern Poland and Ukraine.</p></tp:treatment-sec><ref-list><ref id="B19"><mixed-citation xmlns:xlink="http://www.w3.org/1999/xlink" xlink:type="simple"><person-group><name name-style="western"><surname>Fedoronchuk</surname><given-names>NM</given-names></name></person-group> (<year>2022</year>) <article-title>Ukrainian flora checklist. 2: Family <tp:taxon-name><tp:taxon-name-part taxon-name-part-type="family">Fabaceae</tp:taxon-name-part></tp:taxon-name> (<tp:taxon-name><tp:taxon-name-part taxon-name-part-type="order">Fabales</tp:taxon-name-part></tp:taxon-name>, Angiosperms).</article-title><source>Chornomorski Botanical Journal</source><volume>18</volume>(<issue>2</issue>): <fpage>97</fpage>–<lpage>138</lpage>. <ext-link xlink:type="simple" ext-link-type="doi" xlink:href="10.32999/ksu1990-553X/2022-18-2-1">https://doi.org/10.32999/ksu1990-553X/2022-18-2-1</ext-link> [In Ukrainian]</mixed-citation></ref><ref id="B116"><mixed-citation xmlns:xlink="http://www.w3.org/1999/xlink" xlink:type="simple"><person-group><name name-style="western"><surname>Zieliński</surname><given-names>J</given-names></name></person-group> (<year>1975</year>) <article-title>Rodzaj <italic><tp:taxon-name><tp:taxon-name-part taxon-name-part-type="genus">Cytisus</tp:taxon-name-part></tp:taxon-name></italic> L. s.l. w Polsce.</article-title><source>Arboretum Kórnickie</source><volume>20</volume>: <fpage>47</fpage>–<lpage>111</lpage>.</mixed-citation></ref></ref-list></tp:taxon-treatment>
