# Supplementary material for: Atlas Florae Europaeae notes, 33. Taxonomic synopsis of East European species of the Cytisusratisbonensis group (Fabaceae)
Source: PhytoKeys. 2024 Feb 23;238:157–97. doi: 10.3897/phytokeys.238.118031 (PMC10907954; doi:10.3897/phytokeys.238.118031)
Supplement: XML Treatment for Cytisus cinereus [file phytokeys.238.118031-treatment8.xml]

<!DOCTYPE tp:taxon-treatment
  PUBLIC "-//TaxonX//DTD Taxonomic Treatment Publishing DTD v0 20100105//EN" "tax-treatment-NSO.dtd">
<tp:taxon-treatment xmlns:tp="http://www.plazi.org/taxpub"><tp:treatment-meta><kwd-group><label>Taxon classification</label><kwd>
                <named-content content-type="kingdom">Plantae</named-content>
              </kwd><kwd>
                <named-content content-type="order">Fabales</named-content>
              </kwd><kwd>
                <named-content content-type="family">Fabaceae</named-content>
              </kwd></kwd-group><mixed-citation publication-type="journal"><person-group><name><surname>Sennikov</surname><given-names>Alexander N.</given-names></name><name><surname>Tikhomirov</surname><given-names>Valery N.</given-names></name></person-group><article-title>Atlas Florae Europaeae notes, 33. Taxonomic synopsis of East European species of the <italic><tp:taxon-name><tp:taxon-name-part taxon-name-part-type="genus" reg="Cytisus">Cytisus</tp:taxon-name-part><tp:taxon-name-part taxon-name-part-type="species" reg="ratisbonensis">ratisbonensis</tp:taxon-name-part></tp:taxon-name></italic> group (<tp:taxon-name><tp:taxon-name-part taxon-name-part-type="family">Fabaceae</tp:taxon-name-part></tp:taxon-name>)</article-title><source>PhytoKeys</source><day>23</day><month>02</month><year>2024</year><volume>238</volume><fpage>157</fpage><lpage>197</lpage><pub-id pub-id-type="doi">10.3897/phytokeys.238.118031</pub-id></mixed-citation></tp:treatment-meta><tp:nomenclature><label>8.</label><tp:taxon-name>
              <object-id xmlns:xlink="http://www.w3.org/1999/xlink" content-type="arpha" xlink:type="simple">25ACA70B-E5E8-5D79-80A2-F19A4DA2918C</object-id>
              <tp:taxon-name-part taxon-name-part-type="genus" reg="Cytisus">Cytisus</tp:taxon-name-part>
              <tp:taxon-name-part taxon-name-part-type="species" reg="cinereus">cinereus</tp:taxon-name-part>
            </tp:taxon-name><tp:taxon-authority>Host, Fl. Austriac.: 2: 343 (1831)</tp:taxon-authority><tp:nomenclature-citation-list><tp:nomenclature-citation><tp:taxon-name>
                  <tp:taxon-name-part taxon-name-part-type="status">–</tp:taxon-name-part>
                  <tp:taxon-name-part taxon-name-part-type="genus" reg="Cytisus">Cytisus</tp:taxon-name-part>
                  <tp:taxon-name-part taxon-name-part-type="species" reg="ratisbonensis">ratisbonensis</tp:taxon-name-part>
                  <tp:taxon-name-part taxon-name-part-type="infraspecific-rank">subsp.</tp:taxon-name-part>
                  <tp:taxon-name-part taxon-name-part-type="subspecies" reg="cinereus">cinereus</tp:taxon-name-part>
                </tp:taxon-name><comment> (Host) Jáv., Magyar Fl. 2: 609 (1924). </comment></tp:nomenclature-citation><tp:nomenclature-citation><tp:taxon-name>
                  <tp:taxon-name-part taxon-name-part-type="status">=</tp:taxon-name-part>
                  <tp:taxon-name-part taxon-name-part-type="genus" reg="Cytisus">Cytisus</tp:taxon-name-part>
                  <tp:taxon-name-part taxon-name-part-type="species" reg="horniflorus">horniflorus</tp:taxon-name-part>
                </tp:taxon-name><comment> Borbás, Balaton Fl.: 299 (1900), syn. nov. Type. Hungary. “In arenosis silvaticis ad Monor in Hung. centrali”, 08.06.1887, <italic>V. Borbás</italic> (lectotype BP581457, designated by <xref ref-type="bibr" rid="B76">Pifkó (2005</xref>: 26)). </comment></tp:nomenclature-citation><tp:nomenclature-citation><tp:taxon-name>
                  <tp:taxon-name-part taxon-name-part-type="status">=</tp:taxon-name-part>
                  <tp:taxon-name-part taxon-name-part-type="genus" reg="Cytisus">Cytisus</tp:taxon-name-part>
                  <tp:taxon-name-part taxon-name-part-type="species" reg="paczoskii">paczoskii</tp:taxon-name-part>
                </tp:taxon-name><comment> V.I.Krecz. in Bot. Zhurn. SSSR 25: 261 (1940), syn. nov. – <tp:taxon-name><tp:taxon-name-part taxon-name-part-type="genus" reg="Chamaecytisus">Chamaecytisus</tp:taxon-name-part><tp:taxon-name-part taxon-name-part-type="species" reg="paczoskii">paczoskii</tp:taxon-name-part></tp:taxon-name> (V.I.Krecz.) Klásk. in Preslia 30(2): 214 (1958). Type. Ukraine. Ternopol Region: “Silva prope pag. Kidancy (non procul stat. viae ferrariae Maximovka)”, 26.04.1916, <italic>A.I. Michelson</italic> (holotype LE01024080). </comment></tp:nomenclature-citation></tp:nomenclature-citation-list></tp:nomenclature><tp:treatment-sec sec-type="material" id="SECID0ET5CI"><title>Type.</title><p>Cultivation, originated from Hungary. “Ex Hort.” [Botanical Garden at Belvedere in Vienna, now Botanical Garden of the University of Vienna], Hb. Host 4148 (lectotype W1885-4148, designated here: <ext-link xmlns:xlink="http://www.w3.org/1999/xlink" xlink:type="simple" ext-link-type="uri" xlink:href="https://w.jacq.org/W18850004148">https://w.jacq.org/W18850004148</ext-link>). Fig. <xref ref-type="fig" rid="F8">8</xref>.</p><fig id="F8" position="float" orientation="portrait"><object-id xmlns:xlink="http://www.w3.org/1999/xlink" content-type="doi" xlink:type="simple">10.3897/phytokeys.238.118031.figure8</object-id><object-id xmlns:xlink="http://www.w3.org/1999/xlink" content-type="arpha" xlink:type="simple">8693AA32-4AA7-53C1-891D-8B863588EC20</object-id><label>Figure 8.</label><caption><p>Lectotype of <italic><tp:taxon-name><tp:taxon-name-part taxon-name-part-type="genus" reg="Cytisus">Cytisus</tp:taxon-name-part><tp:taxon-name-part taxon-name-part-type="species" reg="cinereus">cinereus</tp:taxon-name-part></tp:taxon-name></italic> Host.</p></caption><graphic xmlns:xlink="http://www.w3.org/1999/xlink" xlink:href="phytokeys-238-157_article-118031__-g008.jpg" position="float" orientation="portrait" xlink:type="simple" id="oo_991062.jpg"><uri content-type="original_file" xlink:type="simple">https://binary.pensoft.net/fig/991062</uri></graphic></fig></tp:treatment-sec><tp:treatment-sec sec-type="description" id="SECID0E16CI"><title>Description.</title><p>Upright shrubs with erect, basally ascending stems up to 60(80) cm tall and long branches. Leaves with elliptic to obovate leaflets, glabrous above (the basal leaves are slightly hairy above), with appressed hairs 0.4–0.8(1.2) mm long below, petioles sparsely covered with laxly appressed hairs. Flowers strictly lateral, 1–4 in axils, on pedicels 3–5 mm long, yellow; calyx 11–14 mm long, with laxly appressed to subpatent hairs 0.6–1.2(1.5) mm long; standard subrbicular, glabrous or hairy above.</p></tp:treatment-sec><tp:treatment-sec sec-type="distribution" id="SECID0E66CI"><title>Distribution.</title><p>Europe: Austria, Slovakia, Serbia, Hungary, Romania, Poland, Ukraine (<xref ref-type="bibr" rid="B106">Tzvelev 1987</xref>; <xref ref-type="bibr" rid="B19">Fedoronchuk 2022</xref>), Moldova (<xref ref-type="bibr" rid="B94">Shabanova et al. 2014</xref>). As compared with the distribution area circumscribed by <xref ref-type="bibr" rid="B106">Tzvelev (1987)</xref>, this species is new to Austria, Poland, Romania, Serbia, Slovakia and, due to the new synonymy, to Hungary. The only locality of this species previously reported from Moldova (<xref ref-type="bibr" rid="B54">Kreczetowicz 1940</xref>; <xref ref-type="bibr" rid="B106">Tzvelev 1987</xref>) is actually situated in Ukraine (Odessa Region); its voucher has not been found (<xref ref-type="bibr" rid="B13">Didukh 2009</xref>), but recent sources (<xref ref-type="bibr" rid="B94">Shabanova et al. 2014</xref>) reported a wide occurrence of the species in steppic areas of Moldova. The occurrence in Slovakia is logically expected.</p></tp:treatment-sec><tp:treatment-sec sec-type="ecology" id="SECID0EFBDI"><title>Ecology.</title><p>The species occurs in open places, meadows and forest margins on plains and slopes of hilly uplands, often on sandy or calcareous substrates.</p></tp:treatment-sec><tp:treatment-sec sec-type="Chromosome counts" id="SECID0EKBDI"><title>Chromosome counts.</title><p>2n = 48 (<xref ref-type="bibr" rid="B116">Zieliński (1975)</xref>, as <tp:taxon-name><tp:taxon-name-part taxon-name-part-type="genus" reg="Cytisus">Cytisus</tp:taxon-name-part><tp:taxon-name-part taxon-name-part-type="species" reg="ratisbonensis">ratisbonensis</tp:taxon-name-part><tp:taxon-name-part taxon-name-part-type="infraspecific-rank">subsp.</tp:taxon-name-part><tp:taxon-name-part taxon-name-part-type="subspecies" reg="ratisbonensis">ratisbonensis</tp:taxon-name-part></tp:taxon-name>).</p></tp:treatment-sec><tp:treatment-sec sec-type="distribution" id="SECID0EFCDI"><title>Notes on taxonomy and distribution.</title><p><italic><tp:taxon-name><tp:taxon-name-part taxon-name-part-type="genus" reg="Cytisus">Cytisus</tp:taxon-name-part><tp:taxon-name-part taxon-name-part-type="species" reg="cinereus">cinereus</tp:taxon-name-part></tp:taxon-name></italic> was described from sandy and forested areas of Hungary (<xref ref-type="bibr" rid="B45">Host 1831</xref>) with a reference to “<italic><tp:taxon-name><tp:taxon-name-part taxon-name-part-type="genus" reg="Cytisus">C.</tp:taxon-name-part><tp:taxon-name-part taxon-name-part-type="species" reg="biflorus">biflorus</tp:taxon-name-part></tp:taxon-name></italic>” in <xref ref-type="bibr" rid="B108">Waldstein and Kitaibel (1804)</xref>. The latter work lists a few localities in central and eastern Hungary, which are the likely origin of the material cultivated in Vienna by Host. Both descriptions (<xref ref-type="bibr" rid="B108">Waldstein and Kitaibel 1804</xref>: 181; <xref ref-type="bibr" rid="B45">Host 1831</xref>: 343) mentioned the oblong leaves glabrous above, a rather appressed pubescence on the calyx, and long erect branches. These characters agree with those of <italic><tp:taxon-name><tp:taxon-name-part taxon-name-part-type="genus" reg="Cytisus">C.</tp:taxon-name-part><tp:taxon-name-part taxon-name-part-type="species" reg="paczoskii">paczoskii</tp:taxon-name-part></tp:taxon-name></italic>; <xref ref-type="bibr" rid="B54">Kreczetowicz (1940)</xref> distinguished his latter species from <italic><tp:taxon-name><tp:taxon-name-part taxon-name-part-type="genus" reg="Cytisus">C.</tp:taxon-name-part><tp:taxon-name-part taxon-name-part-type="species" reg="lindemannii">lindemannii</tp:taxon-name-part></tp:taxon-name></italic> (= <italic><tp:taxon-name><tp:taxon-name-part taxon-name-part-type="genus" reg="Cytisus">C.</tp:taxon-name-part><tp:taxon-name-part taxon-name-part-type="species" reg="elongatus">elongatus</tp:taxon-name-part></tp:taxon-name></italic>) on the basis of its glabrous standard (described as glabrous by Waldstein &amp; Kitaibel, but stated as pubescent by Host).</p><p><italic><tp:taxon-name><tp:taxon-name-part taxon-name-part-type="genus" reg="Cytisus">Cytisus</tp:taxon-name-part><tp:taxon-name-part taxon-name-part-type="species" reg="cinereus">cinereus</tp:taxon-name-part></tp:taxon-name></italic> and <italic><tp:taxon-name><tp:taxon-name-part taxon-name-part-type="genus" reg="Cytisus">C.</tp:taxon-name-part><tp:taxon-name-part taxon-name-part-type="species" reg="horniflorus">horniflorus</tp:taxon-name-part></tp:taxon-name></italic> were distributed in the same exsiccatae as different taxa (<xref ref-type="bibr" rid="B3">Anonymous 1919</xref>), but the plants are virtually identical.</p><p><xref ref-type="bibr" rid="B54">Kreczetowicz (1940)</xref> described this taxon as a presumed hybrid between <italic><tp:taxon-name><tp:taxon-name-part taxon-name-part-type="genus" reg="Cytisus">C.</tp:taxon-name-part><tp:taxon-name-part taxon-name-part-type="species" reg="lindemannii">lindemannii</tp:taxon-name-part></tp:taxon-name></italic> (= <italic><tp:taxon-name><tp:taxon-name-part taxon-name-part-type="genus" reg="Cytisus">C.</tp:taxon-name-part><tp:taxon-name-part taxon-name-part-type="species" reg="elongatus">elongatus</tp:taxon-name-part></tp:taxon-name></italic>) and <italic><tp:taxon-name><tp:taxon-name-part taxon-name-part-type="genus" reg="Cytisus">C.</tp:taxon-name-part><tp:taxon-name-part taxon-name-part-type="species" reg="ratisbonensis">ratisbonensis</tp:taxon-name-part></tp:taxon-name></italic>. We consider it a stabile taxon with its own diagnostic characters and distribution area, clearly deserving the species rank. Some authors classified this species as an infraspecific taxon of <italic><tp:taxon-name><tp:taxon-name-part taxon-name-part-type="genus" reg="Cytisus">C.</tp:taxon-name-part><tp:taxon-name-part taxon-name-part-type="species" reg="ratisbonensis">ratisbonensis</tp:taxon-name-part></tp:taxon-name></italic> (<xref ref-type="bibr" rid="B48">Jávorka 1924</xref>) or included it in the latter species (<xref ref-type="bibr" rid="B76">Pifkó 2005</xref>, <xref ref-type="bibr" rid="B79">2009b</xref>), from which it differs by erect branches, larger flowers on longer pedicels, and a longer and denser pubescence of the whole plant.</p><p><xref ref-type="bibr" rid="B96">Skalická (1983)</xref> and <xref ref-type="bibr" rid="B8">Cristofolini (1991)</xref> correctly recognised <italic><tp:taxon-name><tp:taxon-name-part taxon-name-part-type="genus" reg="Cytisus">C.</tp:taxon-name-part><tp:taxon-name-part taxon-name-part-type="species" reg="paczoskii">paczoskii</tp:taxon-name-part></tp:taxon-name></italic> (= <italic><tp:taxon-name><tp:taxon-name-part taxon-name-part-type="genus" reg="Cytisus">C.</tp:taxon-name-part><tp:taxon-name-part taxon-name-part-type="species" reg="cinereus">cinereus</tp:taxon-name-part></tp:taxon-name></italic>) as a species close to <italic><tp:taxon-name><tp:taxon-name-part taxon-name-part-type="genus" reg="Cytisus">C.</tp:taxon-name-part><tp:taxon-name-part taxon-name-part-type="species" reg="ruthenicus">ruthenicus</tp:taxon-name-part></tp:taxon-name></italic>, but different in a more developed pubescence. Due to the lack of material, they were not able to circumscribe its distribution.</p><p>In Poland, <xref ref-type="bibr" rid="B116">Zieliński (1975)</xref> identified plants of this species as <tp:taxon-name><tp:taxon-name-part taxon-name-part-type="genus" reg="Cytisus">C.</tp:taxon-name-part><tp:taxon-name-part taxon-name-part-type="species" reg="ratisbonensis">ratisbonensis</tp:taxon-name-part><tp:taxon-name-part taxon-name-part-type="infraspecific-rank">subsp.</tp:taxon-name-part><tp:taxon-name-part taxon-name-part-type="subspecies" reg="ratisbonensis">ratisbonensis</tp:taxon-name-part></tp:taxon-name>, and so did <xref ref-type="bibr" rid="B76">Pifkó (2005</xref>, <xref ref-type="bibr" rid="B79">2009b</xref>) in Hungary. For this reason, <italic><tp:taxon-name><tp:taxon-name-part taxon-name-part-type="genus" reg="Cytisus">C.</tp:taxon-name-part><tp:taxon-name-part taxon-name-part-type="species" reg="paczoskii">paczoskii</tp:taxon-name-part></tp:taxon-name></italic> (= <italic><tp:taxon-name><tp:taxon-name-part taxon-name-part-type="genus" reg="Cytisus">C.</tp:taxon-name-part><tp:taxon-name-part taxon-name-part-type="species" reg="cinereus">cinereus</tp:taxon-name-part></tp:taxon-name></italic>) was treated as endemic to Eastern Europe (<xref ref-type="bibr" rid="B106">Tzvelev 1987</xref>). According to our data, its distribution includes the Pannonian Basin and the territories from the Podolian to Lesser Polish uplands.</p><p><xref ref-type="bibr" rid="B15">Dubovik (2016)</xref> reported <italic><tp:taxon-name><tp:taxon-name-part taxon-name-part-type="genus" reg="Cytisus">C.</tp:taxon-name-part><tp:taxon-name-part taxon-name-part-type="species" reg="paczoskii">paczoskii</tp:taxon-name-part></tp:taxon-name></italic> as occurring in western Belarus. This record is based on a different interpretation of this species name, which Dubovik considered to belong to a presumed hybrid between <italic><tp:taxon-name><tp:taxon-name-part taxon-name-part-type="genus" reg="Cytisus">C.</tp:taxon-name-part><tp:taxon-name-part taxon-name-part-type="species" reg="ratisbonensis">ratisbonensis</tp:taxon-name-part></tp:taxon-name></italic> and <italic><tp:taxon-name><tp:taxon-name-part taxon-name-part-type="genus" reg="Cytisus">C.</tp:taxon-name-part><tp:taxon-name-part taxon-name-part-type="species" reg="ruthenicus">ruthenicus</tp:taxon-name-part></tp:taxon-name></italic>. The plants identified as <italic><tp:taxon-name><tp:taxon-name-part taxon-name-part-type="genus" reg="Cytisus">C.</tp:taxon-name-part><tp:taxon-name-part taxon-name-part-type="species" reg="paczoskii">paczoskii</tp:taxon-name-part></tp:taxon-name></italic> by Dubovik largely belong to <italic><tp:taxon-name><tp:taxon-name-part taxon-name-part-type="genus" reg="Cytisus">C.</tp:taxon-name-part><tp:taxon-name-part taxon-name-part-type="species" reg="lithuanicus">lithuanicus</tp:taxon-name-part></tp:taxon-name></italic>.</p></tp:treatment-sec><ref-list><ref id="B76"><mixed-citation xmlns:xlink="http://www.w3.org/1999/xlink" xlink:type="simple"><person-group><name name-style="western"><surname>Pifkó</surname><given-names>D</given-names></name></person-group> (<year>2005</year>) <article-title>Taxonomic revision and typification of <italic><tp:taxon-name><tp:taxon-name-part taxon-name-part-type="genus">Cytisus</tp:taxon-name-part></tp:taxon-name></italic> (<tp:taxon-name><tp:taxon-name-part taxon-name-part-type="family">Leguminosae</tp:taxon-name-part></tp:taxon-name>) in the Herbarium Carpato-Pannonicum in Budapest (BP).</article-title><source>Annales Historico-Naturales Musei Nationalis Hungarici</source><volume>97</volume>: <fpage>21</fpage>–<lpage>32</lpage>.</mixed-citation></ref><ref id="B106"><mixed-citation xmlns:xlink="http://www.w3.org/1999/xlink" xlink:type="simple"><person-group><name name-style="western"><surname>Tzvelev</surname><given-names>NN</given-names></name></person-group> (<year>1987</year>) <article-title><italic><tp:taxon-name><tp:taxon-name-part taxon-name-part-type="genus">Chamaecytisus</tp:taxon-name-part></tp:taxon-name></italic> Link.</article-title> In: <person-group><name name-style="western"><surname>Fedorov</surname><given-names>AA</given-names></name></person-group> (<role>Ed.</role>) <issue-title>Flora of Eastern Europe, Vol.</issue-title><source>6. Science Publishers, Leningrad</source>, <fpage>216</fpage>–<lpage>225</lpage>. [In Russian]</mixed-citation></ref><ref id="B19"><mixed-citation xmlns:xlink="http://www.w3.org/1999/xlink" xlink:type="simple"><person-group><name name-style="western"><surname>Fedoronchuk</surname><given-names>NM</given-names></name></person-group> (<year>2022</year>) <article-title>Ukrainian flora checklist. 2: Family <tp:taxon-name><tp:taxon-name-part taxon-name-part-type="family">Fabaceae</tp:taxon-name-part></tp:taxon-name> (<tp:taxon-name><tp:taxon-name-part taxon-name-part-type="order">Fabales</tp:taxon-name-part></tp:taxon-name>, Angiosperms).</article-title><source>Chornomorski Botanical Journal</source><volume>18</volume>(<issue>2</issue>): <fpage>97</fpage>–<lpage>138</lpage>. <ext-link xlink:type="simple" ext-link-type="doi" xlink:href="10.32999/ksu1990-553X/2022-18-2-1">https://doi.org/10.32999/ksu1990-553X/2022-18-2-1</ext-link> [In Ukrainian]</mixed-citation></ref><ref id="B94"><mixed-citation xmlns:xlink="http://www.w3.org/1999/xlink" xlink:type="simple"><person-group><name name-style="western"><surname>Shabanova</surname><given-names>GA</given-names></name><name name-style="western"><surname>Izverskaya</surname><given-names>TD</given-names></name><name name-style="western"><surname>Gendov</surname><given-names>VS</given-names></name></person-group> (<year>2014</year>) <source>Flora and vegetation of the Bucak Steppes in Moldova.</source><publisher-name>Eco-Tiras</publisher-name>, <publisher-loc>Chișinău</publisher-loc>, <size units="page">323 pp</size>. [In Russian]</mixed-citation></ref><ref id="B54"><mixed-citation xmlns:xlink="http://www.w3.org/1999/xlink" xlink:type="simple"><person-group><name name-style="western"><surname>Kreczetowicz</surname><given-names>VI</given-names></name></person-group> (<year>1940</year>) <article-title><italic><tp:taxon-name><tp:taxon-name-part taxon-name-part-type="genus">Cytisus</tp:taxon-name-part></tp:taxon-name></italic> in Eastern Europe.</article-title><source>Botanicheskii Zhurnal SSSR</source><volume>25</volume>(<issue>3</issue>): <fpage>252</fpage>–<lpage>264</lpage>. [In Russian]</mixed-citation></ref><ref id="B13"><mixed-citation xmlns:xlink="http://www.w3.org/1999/xlink" xlink:type="simple"><person-group><name name-style="western"><surname>Didukh</surname><given-names>YP</given-names></name></person-group> (<year>2009</year>) <source>Red Data Book of Ukraine: Plants.</source><publisher-name>Globalconsulting</publisher-name>, <publisher-loc>Kiev</publisher-loc>, <size units="page">912 pp</size>. [In Ukrainian]</mixed-citation></ref><ref id="B116"><mixed-citation xmlns:xlink="http://www.w3.org/1999/xlink" xlink:type="simple"><person-group><name name-style="western"><surname>Zieliński</surname><given-names>J</given-names></name></person-group> (<year>1975</year>) <article-title>Rodzaj <italic><tp:taxon-name><tp:taxon-name-part taxon-name-part-type="genus">Cytisus</tp:taxon-name-part></tp:taxon-name></italic> L. s.l. w Polsce.</article-title><source>Arboretum Kórnickie</source><volume>20</volume>: <fpage>47</fpage>–<lpage>111</lpage>.</mixed-citation></ref><ref id="B45"><mixed-citation xmlns:xlink="http://www.w3.org/1999/xlink" xlink:type="simple"><person-group><name name-style="western"><surname>Host</surname><given-names>NT</given-names></name></person-group> (<year>1831</year>) <source>Flora austriaca, Vol. 2. F.</source><publisher-name>Beck</publisher-name>, <publisher-loc>Vienna</publisher-loc>, <size units="page">768 pp</size>.</mixed-citation></ref><ref id="B108"><mixed-citation xmlns:xlink="http://www.w3.org/1999/xlink" xlink:type="simple"><person-group><name name-style="western"><surname>Waldstein</surname><given-names>F</given-names></name><name name-style="western"><surname>Kitaibel</surname><given-names>P</given-names></name></person-group> (<year>1804</year>) Descriptiones et icones plantarum rariorum Hungariae, part 6. Typis Matthiae Andreae Schmidt, Vienna, pl. 171–200.</mixed-citation></ref><ref id="B3"><mixed-citation xmlns:xlink="http://www.w3.org/1999/xlink" xlink:type="simple"><person-group><name name-style="western"><surname>Anonymous</surname><given-names>[Ed.]</given-names></name></person-group> (<year>1919</year>) <source>Schedae ad floram Hungaricam exsiccatam, a Sectione Botanica Musei Nationalis Hungarici editam, Centuria V.</source><publisher-name>Bethlen Gábor Irodalmi és Nyomdai Rt.</publisher-name>, <publisher-loc>Budapest</publisher-loc>, <size units="page">57 pp</size>.</mixed-citation></ref><ref id="B48"><mixed-citation xmlns:xlink="http://www.w3.org/1999/xlink" xlink:type="simple"><person-group><name name-style="western"><surname>Jávorka</surname><given-names>S</given-names></name></person-group> (<year>1924</year>) Magyar Flóra, Vol. 2. Studium, Budapest, 401–800.</mixed-citation></ref><ref id="B79"><mixed-citation xmlns:xlink="http://www.w3.org/1999/xlink" xlink:type="simple"><person-group><name name-style="western"><surname>Pifkó</surname><given-names>D</given-names></name></person-group> (<year>2009b</year>) <article-title><italic><tp:taxon-name><tp:taxon-name-part taxon-name-part-type="genus">Chamaecytisus</tp:taxon-name-part></tp:taxon-name></italic> Link.</article-title> In: <person-group><name name-style="western"><surname>Király</surname><given-names>G</given-names></name></person-group> (<role>Ed.</role>) <issue-title>Új magyar füvészkönyv: Határozókulcsok.</issue-title><source>Aggteleki Nemzeti Park Igazgatóság, Jósvafő</source>, <fpage>239</fpage>–<lpage>241</lpage>.</mixed-citation></ref><ref id="B96"><mixed-citation xmlns:xlink="http://www.w3.org/1999/xlink" xlink:type="simple"><person-group><name name-style="western"><surname>Skalická</surname><given-names>A</given-names></name></person-group> (<year>1983</year>) <article-title>East European species of the genus <italic><tp:taxon-name><tp:taxon-name-part taxon-name-part-type="genus">Chamaecytisus</tp:taxon-name-part></tp:taxon-name></italic> Link. Radovi.</article-title><source>Akademija Nauka i Umjetnosti Bosne i Hercegovine (Odjeljenje Privredno-Tehničkih Nauka)</source><volume>72</volume>: <fpage>239</fpage>–<lpage>245</lpage>.</mixed-citation></ref><ref id="B8"><mixed-citation xmlns:xlink="http://www.w3.org/1999/xlink" xlink:type="simple"><person-group><name name-style="western"><surname>Cristofolini</surname><given-names>G</given-names></name></person-group> (<year>1991</year>) <article-title>Taxonomic revision of <tp:taxon-name><tp:taxon-name-part taxon-name-part-type="genus">Cytisus</tp:taxon-name-part><tp:taxon-name-part taxon-name-part-type="authority">Desf.</tp:taxon-name-part><tp:taxon-name-part taxon-name-part-type="infraspecific-rank">sect.</tp:taxon-name-part><tp:taxon-name-part taxon-name-part-type="section">Tubocytisus</tp:taxon-name-part></tp:taxon-name> DC. (<tp:taxon-name><tp:taxon-name-part taxon-name-part-type="family">Fabaceae</tp:taxon-name-part></tp:taxon-name>).</article-title><source>Webbia</source><volume>45</volume>(<issue>2</issue>): <fpage>187</fpage>–<lpage>219</lpage>. <ext-link xlink:type="simple" ext-link-type="doi" xlink:href="10.1080/00837792.1991.10670496">https://doi.org/10.1080/00837792.1991.10670496</ext-link></mixed-citation></ref><ref id="B15"><mixed-citation xmlns:xlink="http://www.w3.org/1999/xlink" xlink:type="simple"><person-group><name name-style="western"><surname>Dubovik</surname><given-names>DV</given-names></name></person-group> (<year>2016</year>) <article-title>The genus <italic><tp:taxon-name><tp:taxon-name-part taxon-name-part-type="genus">Chamaecytisus</tp:taxon-name-part></tp:taxon-name></italic> (<tp:taxon-name><tp:taxon-name-part taxon-name-part-type="family">Fabaceae</tp:taxon-name-part></tp:taxon-name>) in Belarus.</article-title><source>Botanika (Minsk)</source><volume>45</volume>: <fpage>50</fpage>–<lpage>53</lpage>. [In Russian]</mixed-citation></ref></ref-list></tp:taxon-treatment>
