# Supplementary material for: Atlas Florae Europaeae notes, 33. Taxonomic synopsis of East European species of the Cytisusratisbonensis group (Fabaceae)
Source: PhytoKeys. 2024 Feb 23;238:157–97. doi: 10.3897/phytokeys.238.118031 (PMC10907954; doi:10.3897/phytokeys.238.118031)
Supplement: XML Treatment for Cytisus lithuanicus [file phytokeys.238.118031-treatment9.xml]

<!DOCTYPE tp:taxon-treatment
  PUBLIC "-//TaxonX//DTD Taxonomic Treatment Publishing DTD v0 20100105//EN" "tax-treatment-NSO.dtd">
<tp:taxon-treatment xmlns:tp="http://www.plazi.org/taxpub"><tp:treatment-meta><kwd-group><label>Taxon classification</label><kwd>
                <named-content content-type="kingdom">Plantae</named-content>
              </kwd><kwd>
                <named-content content-type="order">Fabales</named-content>
              </kwd><kwd>
                <named-content content-type="family">Fabaceae</named-content>
              </kwd></kwd-group><mixed-citation publication-type="journal"><person-group><name><surname>Sennikov</surname><given-names>Alexander N.</given-names></name><name><surname>Tikhomirov</surname><given-names>Valery N.</given-names></name></person-group><article-title>Atlas Florae Europaeae notes, 33. Taxonomic synopsis of East European species of the <italic><tp:taxon-name><tp:taxon-name-part taxon-name-part-type="genus" reg="Cytisus">Cytisus</tp:taxon-name-part><tp:taxon-name-part taxon-name-part-type="species" reg="ratisbonensis">ratisbonensis</tp:taxon-name-part></tp:taxon-name></italic> group (<tp:taxon-name><tp:taxon-name-part taxon-name-part-type="family">Fabaceae</tp:taxon-name-part></tp:taxon-name>)</article-title><source>PhytoKeys</source><day>23</day><month>02</month><year>2024</year><volume>238</volume><fpage>157</fpage><lpage>197</lpage><pub-id pub-id-type="doi">10.3897/phytokeys.238.118031</pub-id></mixed-citation></tp:treatment-meta><tp:nomenclature><label>9.</label><tp:taxon-name>
              <object-id xmlns:xlink="http://www.w3.org/1999/xlink" content-type="arpha" xlink:type="simple">767BD239-E8D1-51AA-8218-C0E24F4361B1</object-id>
              <tp:taxon-name-part taxon-name-part-type="genus" reg="Cytisus">Cytisus</tp:taxon-name-part>
              <tp:taxon-name-part taxon-name-part-type="species" reg="lithuanicus">lithuanicus</tp:taxon-name-part>
            </tp:taxon-name><tp:taxon-authority>Gilib., Hist. Pl. Europe 2: 275 (1798)</tp:taxon-authority><tp:nomenclature-citation-list><tp:nomenclature-citation><tp:taxon-name>
                  <tp:taxon-name-part taxon-name-part-type="status">–</tp:taxon-name-part>
                  <tp:taxon-name-part taxon-name-part-type="genus" reg="Chamecytisus">Chamecytisus</tp:taxon-name-part>
                  <tp:taxon-name-part taxon-name-part-type="species" reg="ratisbonensis">ratisbonensis</tp:taxon-name-part>
                </tp:taxon-name><comment> auct.: <xref ref-type="bibr" rid="B106">Tzvelev (1987)</xref>; <xref ref-type="bibr" rid="B19">Fedoronchuk (2022)</xref>. </comment></tp:nomenclature-citation></tp:nomenclature-citation-list></tp:nomenclature><tp:treatment-sec sec-type="material" id="SECID0ELODI"><title>Type.</title><p>Belarus. Brest Region, Kobrin District. Vicinities of Verkholesie Village, sandy hills with pines, 29.05.1979, <italic>D.I. Tretiakov &amp; N.V. Kozlovskaya</italic> (neotype MSK, designated here; isoneotypes MSK, MSKU). Fig. <xref ref-type="fig" rid="F9">9</xref>.</p><fig id="F9" position="float" orientation="portrait"><object-id xmlns:xlink="http://www.w3.org/1999/xlink" content-type="doi" xlink:type="simple">10.3897/phytokeys.238.118031.figure9</object-id><object-id xmlns:xlink="http://www.w3.org/1999/xlink" content-type="arpha" xlink:type="simple">CD43C687-2E20-599D-8B60-2C1A0E9E7ACB</object-id><label>Figure 9.</label><caption><p>Neotype of <italic><tp:taxon-name><tp:taxon-name-part taxon-name-part-type="genus" reg="Cytisus">Cytisus</tp:taxon-name-part><tp:taxon-name-part taxon-name-part-type="species" reg="lithuanicus">lithuanicus</tp:taxon-name-part></tp:taxon-name></italic> Gilib.</p></caption><graphic xmlns:xlink="http://www.w3.org/1999/xlink" xlink:href="phytokeys-238-157_article-118031__-g009.jpg" position="float" orientation="portrait" xlink:type="simple" id="oo_991063.jpg"><uri content-type="original_file" xlink:type="simple">https://binary.pensoft.net/fig/991063</uri></graphic></fig></tp:treatment-sec><tp:treatment-sec sec-type="description" id="SECID0EPPDI"><title>Description.</title><p>Upright shrubs with basally prostrate stems up to 40(60) cm tall and short branches. Leaves with obovate leaflets, glabrous above, with appressed hairs 0.4–0.6(0.8) mm long below, petioles sparsely to densely covered with laxly appressed hairs. Flowers strictly lateral, 1–4 in axils, on pedicels 5–10 mm long, pale yellow; calyx 12–14 mm long, with laxly appressed hairs 0.6–0.8 mm long; standard broadly elongate, glabrous above.</p></tp:treatment-sec><tp:treatment-sec sec-type="distribution" id="SECID0EUPDI"><title>Distribution.</title><p>Europe: Poland, Belarus, Ukraine. This is the first attempt to circumscribe the distribution area of this species.</p></tp:treatment-sec><tp:treatment-sec sec-type="ecology" id="SECID0EZPDI"><title>Ecology.</title><p>The species occurs in margins of dry pine and mixed forests.</p></tp:treatment-sec><tp:treatment-sec sec-type="Chromosome counts" id="SECID0E5PDI"><title>Chromosome counts.</title><p>2n = 100 (<xref ref-type="bibr" rid="B74">Parfionaŭ et al. (1975)</xref>, as <italic><tp:taxon-name><tp:taxon-name-part taxon-name-part-type="genus" reg="Chamaecytisus">Chamaecytisus</tp:taxon-name-part></tp:taxon-name></italic> sp.); material collected from native populations in Brest Region of Belarus; vouchers at MSK.</p></tp:treatment-sec><tp:treatment-sec sec-type="Notes on nomenclature" id="SECID0EPQDI"><title>Notes on nomenclature.</title><p>The first name intended for this species, <italic><tp:taxon-name><tp:taxon-name-part taxon-name-part-type="genus" reg="Cytisus">Cytisus</tp:taxon-name-part><tp:taxon-name-part taxon-name-part-type="species" reg="pubescens">pubescens</tp:taxon-name-part></tp:taxon-name></italic> Gilib., was originally introduced in <xref ref-type="bibr" rid="B28">Gilibert (1781)</xref>, which is included in the list of suppressed works for species and infraspecific taxa, but validly published in a revised version of the same book (<xref ref-type="bibr" rid="B29">Gilibert 1793</xref>), which is not suppressed for nomenclatural purposes. Its intended replacement name, <italic><tp:taxon-name><tp:taxon-name-part taxon-name-part-type="genus" reg="Cytisus">C.</tp:taxon-name-part><tp:taxon-name-part taxon-name-part-type="species" reg="lithuanicus">lithuanicus</tp:taxon-name-part></tp:taxon-name></italic>, was validly published in a generally accepted work of the same author (<xref ref-type="bibr" rid="B30">Gilibert 1798</xref>). Although the protologue of <italic><tp:taxon-name><tp:taxon-name-part taxon-name-part-type="genus" reg="Cytisus">C.</tp:taxon-name-part><tp:taxon-name-part taxon-name-part-type="species" reg="lithuanicus">lithuanicus</tp:taxon-name-part></tp:taxon-name></italic> essentially recapitulated the information from the protologue of <italic><tp:taxon-name><tp:taxon-name-part taxon-name-part-type="genus" reg="Cytisus">C.</tp:taxon-name-part><tp:taxon-name-part taxon-name-part-type="species" reg="pubescens">pubescens</tp:taxon-name-part></tp:taxon-name></italic>, it included no reference to the latter, whereas one of its elements, the illustration of <italic><tp:taxon-name><tp:taxon-name-part taxon-name-part-type="genus" reg="Cytisus">Cytisus</tp:taxon-name-part></tp:taxon-name> VII</italic> (<xref ref-type="bibr" rid="B7">Clusius 1601</xref>), was no longer considered taxonomically identical to the plants observed by Gilibert. As a result of these changes, <italic><tp:taxon-name><tp:taxon-name-part taxon-name-part-type="genus" reg="Cytisus">C.</tp:taxon-name-part><tp:taxon-name-part taxon-name-part-type="species" reg="lithuanicus">lithuanicus</tp:taxon-name-part></tp:taxon-name></italic> is not a superfluous replacement of <italic><tp:taxon-name><tp:taxon-name-part taxon-name-part-type="genus" reg="Cytisus">C.</tp:taxon-name-part><tp:taxon-name-part taxon-name-part-type="species" reg="pubescens">pubescens</tp:taxon-name-part></tp:taxon-name></italic>.</p><p><xref ref-type="bibr" rid="B28">Gilibert (1781</xref>, <xref ref-type="bibr" rid="B30">1798</xref>) provided an extensive morphological description of the species, which was poorly understood by subsequent authors because of the uncertain taxonomy of <italic><tp:taxon-name><tp:taxon-name-part taxon-name-part-type="genus" reg="Cytisus">Cytisus</tp:taxon-name-part></tp:taxon-name></italic> in Belarus and Poland (<xref ref-type="bibr" rid="B101">Syreitschikow 1912</xref>; <xref ref-type="bibr" rid="B54">Kreczetowicz 1940</xref>). In eastern Poland and western Belarus, four species of <tp:taxon-name><tp:taxon-name-part taxon-name-part-type="genus" reg="Cytisus">C.</tp:taxon-name-part><tp:taxon-name-part taxon-name-part-type="infraspecific-rank">sect.</tp:taxon-name-part><tp:taxon-name-part taxon-name-part-type="section" reg="Tubocytisus">Tubocytisus</tp:taxon-name-part></tp:taxon-name> may occur: octoploid (<italic><tp:taxon-name><tp:taxon-name-part taxon-name-part-type="genus" reg="Cytisus">C.</tp:taxon-name-part><tp:taxon-name-part taxon-name-part-type="species" reg="lithuanicus">lithuanicus</tp:taxon-name-part></tp:taxon-name></italic> in our work), tetraploid (<italic><tp:taxon-name><tp:taxon-name-part taxon-name-part-type="genus" reg="Cytisus">C.</tp:taxon-name-part><tp:taxon-name-part taxon-name-part-type="species" reg="cinereus">cinereus</tp:taxon-name-part></tp:taxon-name></italic> and <italic><tp:taxon-name><tp:taxon-name-part taxon-name-part-type="genus" reg="Cytisus">C.</tp:taxon-name-part><tp:taxon-name-part taxon-name-part-type="species" reg="ruthenicus">ruthenicus</tp:taxon-name-part></tp:taxon-name></italic>) and diploid (<italic><tp:taxon-name><tp:taxon-name-part taxon-name-part-type="genus" reg="Cytisus">C.</tp:taxon-name-part><tp:taxon-name-part taxon-name-part-type="species" reg="polonicus">polonicus</tp:taxon-name-part></tp:taxon-name></italic>) (<xref ref-type="bibr" rid="B90">Sennikov and Tikhomirov 2024a</xref>). To understand which of these four species was described by Gilibert, we compared the diagnostic characters extracted from the protologue of <italic><tp:taxon-name><tp:taxon-name-part taxon-name-part-type="genus" reg="Cytisus">C.</tp:taxon-name-part><tp:taxon-name-part taxon-name-part-type="species" reg="lithuanicus">lithuanicus</tp:taxon-name-part></tp:taxon-name></italic> with the characters used as diagnostic in our work (Table <xref ref-type="table" rid="T2">2</xref>).</p><table-wrap id="T2" position="float" orientation="portrait"><label>Table 2.</label><caption><p>Comparisons of selected diagnostic characters from the protologue of <italic><tp:taxon-name><tp:taxon-name-part taxon-name-part-type="genus" reg="Cytisus">Cytisus</tp:taxon-name-part><tp:taxon-name-part taxon-name-part-type="species" reg="lithuanicus">lithuanicus</tp:taxon-name-part></tp:taxon-name></italic> (<xref ref-type="bibr" rid="B28">Gilibert 1781</xref>, <xref ref-type="bibr" rid="B30">1798</xref>), interpreted using <xref ref-type="bibr" rid="B100">Stearn (1983)</xref>, with those of <italic><tp:taxon-name><tp:taxon-name-part taxon-name-part-type="genus" reg="Cytisus">C.</tp:taxon-name-part><tp:taxon-name-part taxon-name-part-type="species" reg="lithuanicus">lithuanicus</tp:taxon-name-part></tp:taxon-name></italic>, <italic><tp:taxon-name><tp:taxon-name-part taxon-name-part-type="genus" reg="Cytisus">C.</tp:taxon-name-part><tp:taxon-name-part taxon-name-part-type="species" reg="polonicus">polonicus</tp:taxon-name-part></tp:taxon-name></italic> and <italic><tp:taxon-name><tp:taxon-name-part taxon-name-part-type="genus" reg="Cytisus">C.</tp:taxon-name-part><tp:taxon-name-part taxon-name-part-type="species" reg="ruthenicus">ruthenicus</tp:taxon-name-part></tp:taxon-name></italic> (this work).</p></caption><table id="TID0EVQDI" rules="all"><tbody><tr><th rowspan="1" colspan="1">Characters / species</th><th rowspan="1" colspan="1"><italic><tp:taxon-name><tp:taxon-name-part taxon-name-part-type="genus" reg="Cytisus">C.</tp:taxon-name-part><tp:taxon-name-part taxon-name-part-type="species" reg="lithuanicus">lithuanicus</tp:taxon-name-part></tp:taxon-name></italic>, protologue</th><th rowspan="1" colspan="1">
                      <italic>
                        <tp:taxon-name><tp:taxon-name-part taxon-name-part-type="genus" reg="Cytisus">C.</tp:taxon-name-part><tp:taxon-name-part taxon-name-part-type="species" reg="cinereus">cinereus</tp:taxon-name-part></tp:taxon-name>
                      </italic>
                    </th><th rowspan="1" colspan="1"><italic><tp:taxon-name><tp:taxon-name-part taxon-name-part-type="genus" reg="Cytisus">C.</tp:taxon-name-part><tp:taxon-name-part taxon-name-part-type="species" reg="lithuanicus">lithuanicus</tp:taxon-name-part></tp:taxon-name></italic>, our work</th><th rowspan="1" colspan="1">
                      <italic>
                        <tp:taxon-name><tp:taxon-name-part taxon-name-part-type="genus" reg="Cytisus">C.</tp:taxon-name-part><tp:taxon-name-part taxon-name-part-type="species" reg="polonicus">polonicus</tp:taxon-name-part></tp:taxon-name>
                      </italic>
                    </th><th rowspan="1" colspan="1">
                      <italic>
                        <tp:taxon-name><tp:taxon-name-part taxon-name-part-type="genus" reg="Cytisus">C.</tp:taxon-name-part><tp:taxon-name-part taxon-name-part-type="species" reg="ruthenicus">ruthenicus</tp:taxon-name-part></tp:taxon-name>
                      </italic>
                    </th></tr><tr><td rowspan="1" colspan="1">Habit</td><td rowspan="1" colspan="1">“frutex basi decumbens sed rami erecti”</td><td rowspan="1" colspan="1">erect, basally ascending, not prostrate</td><td rowspan="1" colspan="1">basally prostrate, with erect branches</td><td rowspan="1" colspan="1">prostrate</td><td rowspan="1" colspan="1">erect</td></tr><tr><td rowspan="1" colspan="1">Plant height</td><td rowspan="1" colspan="1">“pedalis &amp; cubitalis” = 30–45 cm</td><td rowspan="1" colspan="1">up to 40–60(80) cm</td><td rowspan="1" colspan="1">up to 40(60) cm</td><td rowspan="1" colspan="1">up to 20 cm</td><td rowspan="1" colspan="1">up to 120(200) cm</td></tr><tr><td rowspan="1" colspan="1">Calyx length</td><td rowspan="1" colspan="1">“sex linearum” = 13.5 mm</td><td rowspan="1" colspan="1">11–14 mm</td><td rowspan="1" colspan="1">12–14 mm</td><td rowspan="1" colspan="1">(7)8–10 mm</td><td rowspan="1" colspan="1">10–12 mm</td></tr><tr><td rowspan="1" colspan="1">Peduncle length</td><td rowspan="1" colspan="1">“vix quator linearum” = less than 9 mm</td><td rowspan="1" colspan="1">3–5 mm</td><td rowspan="1" colspan="1">5–10 mm</td><td rowspan="1" colspan="1">3–5(7) mm</td><td rowspan="1" colspan="1">5–7 mm</td></tr></tbody></table></table-wrap><p>The habit of <italic><tp:taxon-name><tp:taxon-name-part taxon-name-part-type="genus" reg="Cytisus">C.</tp:taxon-name-part><tp:taxon-name-part taxon-name-part-type="species" reg="lithuanicus">lithuanicus</tp:taxon-name-part></tp:taxon-name></italic> described in the protologue agrees with the octoploid species, whereas the match with <italic><tp:taxon-name><tp:taxon-name-part taxon-name-part-type="genus" reg="Cytisus">C.</tp:taxon-name-part><tp:taxon-name-part taxon-name-part-type="species" reg="ruthenicus">ruthenicus</tp:taxon-name-part></tp:taxon-name></italic> (tall erect shrub) is impossible and the correspondence with <italic><tp:taxon-name><tp:taxon-name-part taxon-name-part-type="genus" reg="Cytisus">C.</tp:taxon-name-part><tp:taxon-name-part taxon-name-part-type="species" reg="polonicus">polonicus</tp:taxon-name-part></tp:taxon-name></italic> (prostrate shrub) is less likely. The most important character is the calyx length, which immediately rejects <italic><tp:taxon-name><tp:taxon-name-part taxon-name-part-type="genus" reg="Cytisus">C.</tp:taxon-name-part><tp:taxon-name-part taxon-name-part-type="species" reg="polonicus">polonicus</tp:taxon-name-part></tp:taxon-name></italic> (shortest calyces), but perfectly matches the octoploid (longest calyces). The peduncle length also disagrees with <italic><tp:taxon-name><tp:taxon-name-part taxon-name-part-type="genus" reg="Cytisus">C.</tp:taxon-name-part><tp:taxon-name-part taxon-name-part-type="species" reg="polonicus">polonicus</tp:taxon-name-part></tp:taxon-name></italic>, which typically has shorter pedicels (subsessile flowers), whereas the octoploid plants usually have longer pedicels (lax flowers). <italic><tp:taxon-name><tp:taxon-name-part taxon-name-part-type="genus" reg="Cytisus">Cytisus</tp:taxon-name-part><tp:taxon-name-part taxon-name-part-type="species" reg="cinereus">cinereus</tp:taxon-name-part></tp:taxon-name></italic> is similar to the plant described by Gilibert in the calyx length, but its stems are usually taller and pedicels are shorter; besides, the pubescence on the calyces of <italic><tp:taxon-name><tp:taxon-name-part taxon-name-part-type="genus" reg="Cytisus">C.</tp:taxon-name-part><tp:taxon-name-part taxon-name-part-type="species" reg="cinereus">cinereus</tp:taxon-name-part></tp:taxon-name></italic> is long and laxly appressed to subpatent, and is usually perceived as golden-coloured because of its length and density (<xref ref-type="bibr" rid="B54">Kreczetowicz 1940</xref>; <xref ref-type="bibr" rid="B41">Heywood and Frodin 1968</xref>; <xref ref-type="bibr" rid="B106">Tzvelev 1987</xref>), whereas the calyces of <italic><tp:taxon-name><tp:taxon-name-part taxon-name-part-type="genus" reg="Cytisus">C.</tp:taxon-name-part><tp:taxon-name-part taxon-name-part-type="species" reg="lithuanicus">lithuanicus</tp:taxon-name-part></tp:taxon-name></italic> were described as “albescens”, thus indicating a shorter and sparser pubescence like in the octoploid plants.</p><p>All these characters strongly indicate that the only species corresponding to the protologue of <italic><tp:taxon-name><tp:taxon-name-part taxon-name-part-type="genus" reg="Cytisus">C.</tp:taxon-name-part><tp:taxon-name-part taxon-name-part-type="species" reg="lithuanicus">lithuanicus</tp:taxon-name-part></tp:taxon-name></italic> can be the octoploid, for which we resurrect this species name here.</p><p><italic><tp:taxon-name><tp:taxon-name-part taxon-name-part-type="genus" reg="Cytisus">Cytisus</tp:taxon-name-part><tp:taxon-name-part taxon-name-part-type="species" reg="lithuanicus">lithuanicus</tp:taxon-name-part></tp:taxon-name></italic> was described from the western vicinity of Białystok (present-day Poland), which was part of the Grand Duchy of Lithuania at the time of description. The original material was missing in the personal herbarium of Gilibert (KW) already by the beginning of the 20<sup>th</sup> century (<xref ref-type="bibr" rid="B101">Syreitschikow 1912</xref>; <xref ref-type="bibr" rid="B95">Shiyan et al. 2013</xref>). In the absence of any material suitable for lectotypification, we designate as neotype a specimen matching the original description and belonging to the population which was caryologically tested.</p></tp:treatment-sec><tp:treatment-sec sec-type="distribution" id="SECID0E6BAK"><title>Notes on taxonomy and distribution.</title><p>This species was formerly included in <italic><tp:taxon-name><tp:taxon-name-part taxon-name-part-type="genus" reg="Cytisus">C.</tp:taxon-name-part><tp:taxon-name-part taxon-name-part-type="species" reg="ratisbonensis">ratisbonensis</tp:taxon-name-part></tp:taxon-name></italic> (<xref ref-type="bibr" rid="B54">Kreczetowicz 1940</xref>; <xref ref-type="bibr" rid="B116">Zieliński 1975</xref>; <xref ref-type="bibr" rid="B106">Tzvelev 1987</xref>) because of its morphological similarity. <italic><tp:taxon-name><tp:taxon-name-part taxon-name-part-type="genus" reg="Cytisus">Cytisus</tp:taxon-name-part><tp:taxon-name-part taxon-name-part-type="species" reg="lithuanicus">lithuanicus</tp:taxon-name-part></tp:taxon-name></italic> differs from <italic><tp:taxon-name><tp:taxon-name-part taxon-name-part-type="genus" reg="Cytisus">C.</tp:taxon-name-part><tp:taxon-name-part taxon-name-part-type="species" reg="ratisbonensis">ratisbonensis</tp:taxon-name-part></tp:taxon-name></italic> and <italic><tp:taxon-name><tp:taxon-name-part taxon-name-part-type="genus" reg="Cytisus">C.</tp:taxon-name-part><tp:taxon-name-part taxon-name-part-type="species" reg="polonicus">polonicus</tp:taxon-name-part></tp:taxon-name></italic> by its upright stems, and also from the latter species by its longer calyces (12–14 vs. (7)8–10 mm long) and pedicels (5–10 vs. 3–5(7) mm long).</p></tp:treatment-sec><ref-list><ref id="B106"><mixed-citation xmlns:xlink="http://www.w3.org/1999/xlink" xlink:type="simple"><person-group><name name-style="western"><surname>Tzvelev</surname><given-names>NN</given-names></name></person-group> (<year>1987</year>) <article-title><italic><tp:taxon-name><tp:taxon-name-part taxon-name-part-type="genus">Chamaecytisus</tp:taxon-name-part></tp:taxon-name></italic> Link.</article-title> In: <person-group><name name-style="western"><surname>Fedorov</surname><given-names>AA</given-names></name></person-group> (<role>Ed.</role>) <issue-title>Flora of Eastern Europe, Vol.</issue-title><source>6. Science Publishers, Leningrad</source>, <fpage>216</fpage>–<lpage>225</lpage>. [In Russian]</mixed-citation></ref><ref id="B19"><mixed-citation xmlns:xlink="http://www.w3.org/1999/xlink" xlink:type="simple"><person-group><name name-style="western"><surname>Fedoronchuk</surname><given-names>NM</given-names></name></person-group> (<year>2022</year>) <article-title>Ukrainian flora checklist. 2: Family <tp:taxon-name><tp:taxon-name-part taxon-name-part-type="family">Fabaceae</tp:taxon-name-part></tp:taxon-name> (<tp:taxon-name><tp:taxon-name-part taxon-name-part-type="order">Fabales</tp:taxon-name-part></tp:taxon-name>, Angiosperms).</article-title><source>Chornomorski Botanical Journal</source><volume>18</volume>(<issue>2</issue>): <fpage>97</fpage>–<lpage>138</lpage>. <ext-link xlink:type="simple" ext-link-type="doi" xlink:href="10.32999/ksu1990-553X/2022-18-2-1">https://doi.org/10.32999/ksu1990-553X/2022-18-2-1</ext-link> [In Ukrainian]</mixed-citation></ref><ref id="B74"><mixed-citation xmlns:xlink="http://www.w3.org/1999/xlink" xlink:type="simple"><person-group><name name-style="western"><surname>Parfionaŭ</surname><given-names>VI</given-names></name><name name-style="western"><surname>Dzmitryeva</surname><given-names>SA</given-names></name><name name-style="western"><surname>Siemiarenka</surname><given-names>LV</given-names></name></person-group> (<year>1975</year>) <article-title>Caryological studies of some species occurring at the limits of their distribution areas. Viesci Akademii Navuk Bielaruskaj SSR.</article-title><source>Seryja Bijalagičnych Navuk</source><volume>1975</volume>(<issue>2</issue>): <fpage>5</fpage>–<lpage>14</lpage>. [In Belorussian]</mixed-citation></ref><ref id="B28"><mixed-citation xmlns:xlink="http://www.w3.org/1999/xlink" xlink:type="simple"><person-group><name name-style="western"><surname>Gilibert</surname><given-names>JE</given-names></name></person-group> (<year>1781</year>) <source>Flora Lituanica inchoata, collectio 4–5. Typis S.R.M.</source><publisher-name>[Sacrae Regiae Majestatis]</publisher-name>, <publisher-loc>Vilna</publisher-loc>, <size units="page">294 pp</size>.</mixed-citation></ref><ref id="B29"><mixed-citation xmlns:xlink="http://www.w3.org/1999/xlink" xlink:type="simple"><person-group><name name-style="western"><surname>Gilibert</surname><given-names>JE</given-names></name></person-group> (<year>1793</year>) <article-title>Flora Lithuanica inchoata seu Enumeratio plantarum quas circa Grodnam collegit et determinavit Joannes Emmanuel Gilibert.</article-title> In: <person-group><name name-style="western"><surname>Usteri</surname><given-names>P</given-names></name></person-group> (<role>Ed.</role>) <issue-title>Delectus opusculorum botanicorum, Vol.</issue-title><source>2. Bibliopolius academicus, Argentoratum [Strasbourg]</source>, <fpage>255</fpage>–<lpage>430</lpage>.</mixed-citation></ref><ref id="B30"><mixed-citation xmlns:xlink="http://www.w3.org/1999/xlink" xlink:type="simple"><person-group><name name-style="western"><surname>Gilibert</surname><given-names>JE</given-names></name></person-group> (<year>1798</year>) <source>Histoire des plantes d’Europe, Vol. 2.</source><publisher-name>Leroy</publisher-name>, <publisher-loc>Lyon</publisher-loc>, <size units="page">482 pp</size>.</mixed-citation></ref><ref id="B7"><mixed-citation xmlns:xlink="http://www.w3.org/1999/xlink" xlink:type="simple"><person-group><name name-style="western"><surname>Clusius</surname><given-names>C</given-names></name></person-group> (<year>1601</year>) Rariorum plantarum historia. C. Plantin, Antwerpen, 364 + 348 pp.</mixed-citation></ref><ref id="B101"><mixed-citation xmlns:xlink="http://www.w3.org/1999/xlink" xlink:type="simple"><person-group><name name-style="western"><surname>Syreitschikow</surname><given-names>DP</given-names></name></person-group> (<year>1912</year>) <article-title>A note on <italic><tp:taxon-name><tp:taxon-name-part taxon-name-part-type="genus">Cytisus</tp:taxon-name-part><tp:taxon-name-part taxon-name-part-type="species">ratisbonensis</tp:taxon-name-part></tp:taxon-name></italic> Schaeffer and <italic><tp:taxon-name><tp:taxon-name-part taxon-name-part-type="genus">Cytisus</tp:taxon-name-part><tp:taxon-name-part taxon-name-part-type="species">ruthenicus</tp:taxon-name-part></tp:taxon-name></italic> Fischer.</article-title><source>Trudy Botanicheskago Sada Imperatorskago Yur’evskago Universiteta</source><volume>13</volume>(<issue>1–2</issue>): <fpage>207</fpage>–<lpage>210</lpage>. [In Russian]</mixed-citation></ref><ref id="B54"><mixed-citation xmlns:xlink="http://www.w3.org/1999/xlink" xlink:type="simple"><person-group><name name-style="western"><surname>Kreczetowicz</surname><given-names>VI</given-names></name></person-group> (<year>1940</year>) <article-title><italic><tp:taxon-name><tp:taxon-name-part taxon-name-part-type="genus">Cytisus</tp:taxon-name-part></tp:taxon-name></italic> in Eastern Europe.</article-title><source>Botanicheskii Zhurnal SSSR</source><volume>25</volume>(<issue>3</issue>): <fpage>252</fpage>–<lpage>264</lpage>. [In Russian]</mixed-citation></ref><ref id="B90"><mixed-citation xmlns:xlink="http://www.w3.org/1999/xlink" xlink:type="simple"><person-group><name name-style="western"><surname>Sennikov</surname><given-names>AN</given-names></name><name name-style="western"><surname>Tikhomirov</surname><given-names>VN</given-names></name></person-group> (<year>2024a</year>) Atlas Florae Europaeae notes, 34. Distributions and conservation profiles of East European species of the <italic><tp:taxon-name><tp:taxon-name-part taxon-name-part-type="genus">Cytisus</tp:taxon-name-part><tp:taxon-name-part taxon-name-part-type="species">ratisbonensis</tp:taxon-name-part></tp:taxon-name></italic> group (<tp:taxon-name><tp:taxon-name-part taxon-name-part-type="family">Fabaceae</tp:taxon-name-part></tp:taxon-name>). Biodiversity Data Journal 12: e118034. <ext-link xlink:type="simple" ext-link-type="doi" xlink:href="10.3897/BDJ.12.e11803">https://doi.org/10.3897/BDJ.12.e11803</ext-link></mixed-citation></ref><ref id="B100"><mixed-citation xmlns:xlink="http://www.w3.org/1999/xlink" xlink:type="simple"><person-group><name name-style="western"><surname>Stearn</surname><given-names>WT</given-names></name></person-group> (<year>1983</year>) <source>Botanical Latin, 3<sup>th</sup> edn.</source><publisher-name>David &amp; Charles</publisher-name>, <publisher-loc>London</publisher-loc>, <size units="page">289 pp</size>.</mixed-citation></ref><ref id="B41"><mixed-citation xmlns:xlink="http://www.w3.org/1999/xlink" xlink:type="simple"><person-group><name name-style="western"><surname>Heywood</surname><given-names>VH</given-names></name><name name-style="western"><surname>Frodin</surname><given-names>DG</given-names></name></person-group> (<year>1968</year>) <article-title><italic><tp:taxon-name><tp:taxon-name-part taxon-name-part-type="genus">Chamaecytisus</tp:taxon-name-part></tp:taxon-name></italic> Link.</article-title> In: <person-group><name name-style="western"><surname>Tutin</surname><given-names>TG</given-names></name><name name-style="western"><surname>Heywood</surname><given-names>VH</given-names></name><name name-style="western"><surname>Burges</surname><given-names>NA</given-names></name><name name-style="western"><surname>Moore</surname><given-names>DM</given-names></name><name name-style="western"><surname>Valentine</surname><given-names>DH</given-names></name><name name-style="western"><surname>Walters</surname><given-names>SM</given-names></name><name name-style="western"><surname>Webb</surname><given-names>DA</given-names></name><name name-style="western"><surname>Chater</surname><given-names>AO</given-names></name><name name-style="western"><surname>Ferguson</surname><given-names>IK</given-names></name></person-group> (<role>Eds</role>) <issue-title>Flora Europaea, Vol.</issue-title><source>2. Cambridge University Press, Cambridge</source>, <fpage>90</fpage>–<lpage>93</lpage>.</mixed-citation></ref><ref id="B95"><mixed-citation xmlns:xlink="http://www.w3.org/1999/xlink" xlink:type="simple"><person-group><name name-style="western"><surname>Shiyan</surname><given-names>NN</given-names></name><name name-style="western"><surname>Zavialova</surname><given-names>LV</given-names></name><name name-style="western"><surname>Optasyuk</surname><given-names>OM</given-names></name></person-group> (<year>2013</year>) <source>The Herbarium of Jean Emmanuel Gilibert.</source><publisher-name>Alterpress</publisher-name>, <publisher-loc>Kiev</publisher-loc>, <size units="page">492 pp</size>. [In Russian]</mixed-citation></ref><ref id="B116"><mixed-citation xmlns:xlink="http://www.w3.org/1999/xlink" xlink:type="simple"><person-group><name name-style="western"><surname>Zieliński</surname><given-names>J</given-names></name></person-group> (<year>1975</year>) <article-title>Rodzaj <italic><tp:taxon-name><tp:taxon-name-part taxon-name-part-type="genus">Cytisus</tp:taxon-name-part></tp:taxon-name></italic> L. s.l. w Polsce.</article-title><source>Arboretum Kórnickie</source><volume>20</volume>: <fpage>47</fpage>–<lpage>111</lpage>.</mixed-citation></ref></ref-list></tp:taxon-treatment>
