# Supplementary material for: Atlas Florae Europaeae notes, 33. Taxonomic synopsis of East European species of the Cytisusratisbonensis group (Fabaceae)
Source: PhytoKeys. 2024 Feb 23;238:157–97. doi: 10.3897/phytokeys.238.118031 (PMC10907954; doi:10.3897/phytokeys.238.118031)
Supplement: XML Treatment for Cytisus wulffii [file phytokeys.238.118031-treatment10.xml]

<!DOCTYPE tp:taxon-treatment
  PUBLIC "-//TaxonX//DTD Taxonomic Treatment Publishing DTD v0 20100105//EN" "tax-treatment-NSO.dtd">
<tp:taxon-treatment xmlns:tp="http://www.plazi.org/taxpub"><tp:treatment-meta><kwd-group><label>Taxon classification</label><kwd>
                <named-content content-type="kingdom">Plantae</named-content>
              </kwd><kwd>
                <named-content content-type="order">Fabales</named-content>
              </kwd><kwd>
                <named-content content-type="family">Fabaceae</named-content>
              </kwd></kwd-group><mixed-citation publication-type="journal"><person-group><name><surname>Sennikov</surname><given-names>Alexander N.</given-names></name><name><surname>Tikhomirov</surname><given-names>Valery N.</given-names></name></person-group><article-title>Atlas Florae Europaeae notes, 33. Taxonomic synopsis of East European species of the <italic><tp:taxon-name><tp:taxon-name-part taxon-name-part-type="genus" reg="Cytisus">Cytisus</tp:taxon-name-part><tp:taxon-name-part taxon-name-part-type="species" reg="ratisbonensis">ratisbonensis</tp:taxon-name-part></tp:taxon-name></italic> group (<tp:taxon-name><tp:taxon-name-part taxon-name-part-type="family">Fabaceae</tp:taxon-name-part></tp:taxon-name>)</article-title><source>PhytoKeys</source><day>23</day><month>02</month><year>2024</year><volume>238</volume><fpage>157</fpage><lpage>197</lpage><pub-id pub-id-type="doi">10.3897/phytokeys.238.118031</pub-id></mixed-citation></tp:treatment-meta><tp:nomenclature><label>10.</label><tp:taxon-name>
              <object-id xmlns:xlink="http://www.w3.org/1999/xlink" content-type="arpha" xlink:type="simple">6396009B-6EB5-5832-8068-868B0766BE28</object-id>
              <tp:taxon-name-part taxon-name-part-type="genus" reg="Cytisus">Cytisus</tp:taxon-name-part>
              <tp:taxon-name-part taxon-name-part-type="species" reg="wulffii">wulffii</tp:taxon-name-part>
            </tp:taxon-name><tp:taxon-authority>V.I.Krecz. in Bot. Zhurn. SSSR 25: 262 (1940)</tp:taxon-authority><tp:nomenclature-citation-list><tp:nomenclature-citation><tp:taxon-name>
                  <tp:taxon-name-part taxon-name-part-type="status">–</tp:taxon-name-part>
                  <tp:taxon-name-part taxon-name-part-type="genus" reg="Chamaecytisus">Chamaecytisus</tp:taxon-name-part>
                  <tp:taxon-name-part taxon-name-part-type="species" reg="wulffii">wulffii</tp:taxon-name-part>
                </tp:taxon-name><comment> (V.I.Krecz.) Klásk. in Preslia 30(2): 214 (1958). </comment></tp:nomenclature-citation></tp:nomenclature-citation-list></tp:nomenclature><tp:treatment-sec sec-type="material" id="SECID0EPFAK"><title>Type.</title><p>Crimea. “Prope Yalta, in pineto supra Uchan-su”, 7/16.05.1901, <italic>W. Tranzschel</italic> (lectotype LE01080947, designated here; isolectotypes LE01080946, LE01080948). Fig. <xref ref-type="fig" rid="F10">10</xref>.</p><fig id="F10" position="float" orientation="portrait"><object-id xmlns:xlink="http://www.w3.org/1999/xlink" content-type="doi" xlink:type="simple">10.3897/phytokeys.238.118031.figure10</object-id><object-id xmlns:xlink="http://www.w3.org/1999/xlink" content-type="arpha" xlink:type="simple">465AA70D-ED69-5946-8EEE-6519B12FDFC7</object-id><label>Figure 10.</label><caption><p>Lectotype of <italic><tp:taxon-name><tp:taxon-name-part taxon-name-part-type="genus" reg="Cytisus">Cytisus</tp:taxon-name-part><tp:taxon-name-part taxon-name-part-type="species" reg="wulffii">wulffii</tp:taxon-name-part></tp:taxon-name></italic> V.I.Krecz.</p></caption><graphic xmlns:xlink="http://www.w3.org/1999/xlink" xlink:href="phytokeys-238-157_article-118031__-g010.jpg" position="float" orientation="portrait" xlink:type="simple" id="oo_991064.jpg"><uri content-type="original_file" xlink:type="simple">https://binary.pensoft.net/fig/991064</uri></graphic></fig></tp:treatment-sec><tp:treatment-sec sec-type="description" id="SECID0ETGAK"><title>Description.</title><p>Small prostrate shrubs with abundantly branching stems up to 20 cm above ground. Leaves with obovate to oblong leaflets, hairy above, with numerous appressed hairs 0.3–0.7 mm long below, petioles sparsely covered with appressed to spreading hairs. Flowers strictly lateral, 1–4 in axils, on pedicels 3–5 mm long, yellow; calyx 14–15 mm long, with laxly appressed hairs 0.5–1 mm long; standard subrotund, partly hairy above.</p></tp:treatment-sec><tp:treatment-sec sec-type="distribution" id="SECID0EYGAK"><title>Distribution.</title><p>Europe: Crimea (<xref ref-type="bibr" rid="B106">Tzvelev 1987</xref>; <xref ref-type="bibr" rid="B112">Yena 2012</xref>; <xref ref-type="bibr" rid="B19">Fedoronchuk 2022</xref>).</p></tp:treatment-sec><tp:treatment-sec sec-type="ecology" id="SECID0EKHAK"><title>Ecology.</title><p>The species occurs on open gravelly and rocky slopes and in alpine meadows at the upper limit of pine forests.</p></tp:treatment-sec><tp:treatment-sec sec-type="Chromosome counts" id="SECID0EPHAK"><title>Chromosome counts.</title><p>Unknown.</p></tp:treatment-sec><tp:treatment-sec sec-type="Notes on nomenclature" id="SECID0EUHAK"><title>Notes on nomenclature.</title><p><xref ref-type="bibr" rid="B54">Kreczetowicz (1940)</xref> indicated the type of <italic><tp:taxon-name><tp:taxon-name-part taxon-name-part-type="genus" reg="Cytisus">Cytisus</tp:taxon-name-part><tp:taxon-name-part taxon-name-part-type="species" reg="wulffii">wulffii</tp:taxon-name-part></tp:taxon-name></italic> in the protologue. He wrote “Typus” on two specimens of the type gathering, which are, therefore, syntypes.</p></tp:treatment-sec><tp:treatment-sec sec-type="distribution" id="SECID0EJIAK"><title>Notes on taxonomy and distribution.</title><p>This species is most similar to <italic><tp:taxon-name><tp:taxon-name-part taxon-name-part-type="genus" reg="Cytisus">Cytisus</tp:taxon-name-part><tp:taxon-name-part taxon-name-part-type="species" reg="polytrichus">polytrichus</tp:taxon-name-part></tp:taxon-name></italic> M.Bieb., which occurs in the same area in the Crimea, but in the upper mountain zone and differs by patent (vs. appressed) hairs on its calyces and pedicels. Populations of both taxa may locally overlap (<xref ref-type="bibr" rid="B81">Pifkó and Barina 2016</xref>). <italic><tp:taxon-name><tp:taxon-name-part taxon-name-part-type="genus" reg="Cytisus">Cytisus</tp:taxon-name-part><tp:taxon-name-part taxon-name-part-type="species" reg="wulffii">wulffii</tp:taxon-name-part></tp:taxon-name></italic> was originally reported also from the neighbouring area in the north-western Caucasus (<xref ref-type="bibr" rid="B54">Kreczetowicz 1940</xref>; <xref ref-type="bibr" rid="B33">Grossheim 1952</xref>; <xref ref-type="bibr" rid="B115">Zernov 2006</xref>); these records were rejected (<xref ref-type="bibr" rid="B106">Tzvelev 1987</xref>) and referred mostly to <italic><tp:taxon-name><tp:taxon-name-part taxon-name-part-type="genus" reg="Cytisus">C.</tp:taxon-name-part><tp:taxon-name-part taxon-name-part-type="species" reg="elongatus">elongatus</tp:taxon-name-part></tp:taxon-name></italic>, which may look similar, but differs in subpatent pubescence.</p></tp:treatment-sec><ref-list><ref id="B106"><mixed-citation xmlns:xlink="http://www.w3.org/1999/xlink" xlink:type="simple"><person-group><name name-style="western"><surname>Tzvelev</surname><given-names>NN</given-names></name></person-group> (<year>1987</year>) <article-title><italic><tp:taxon-name><tp:taxon-name-part taxon-name-part-type="genus">Chamaecytisus</tp:taxon-name-part></tp:taxon-name></italic> Link.</article-title> In: <person-group><name name-style="western"><surname>Fedorov</surname><given-names>AA</given-names></name></person-group> (<role>Ed.</role>) <issue-title>Flora of Eastern Europe, Vol.</issue-title><source>6. Science Publishers, Leningrad</source>, <fpage>216</fpage>–<lpage>225</lpage>. [In Russian]</mixed-citation></ref><ref id="B112"><mixed-citation xmlns:xlink="http://www.w3.org/1999/xlink" xlink:type="simple"><person-group><name name-style="western"><surname>Yena</surname><given-names>AV</given-names></name></person-group> (<year>2012</year>) <source>Spontaneous flora of the Crimean Peninsula. N.</source><publisher-name>Orianda</publisher-name>, <publisher-loc>Simferopol</publisher-loc>, <size units="page">232 pp</size>. [In Russian]</mixed-citation></ref><ref id="B19"><mixed-citation xmlns:xlink="http://www.w3.org/1999/xlink" xlink:type="simple"><person-group><name name-style="western"><surname>Fedoronchuk</surname><given-names>NM</given-names></name></person-group> (<year>2022</year>) <article-title>Ukrainian flora checklist. 2: Family <tp:taxon-name><tp:taxon-name-part taxon-name-part-type="family">Fabaceae</tp:taxon-name-part></tp:taxon-name> (<tp:taxon-name><tp:taxon-name-part taxon-name-part-type="order">Fabales</tp:taxon-name-part></tp:taxon-name>, Angiosperms).</article-title><source>Chornomorski Botanical Journal</source><volume>18</volume>(<issue>2</issue>): <fpage>97</fpage>–<lpage>138</lpage>. <ext-link xlink:type="simple" ext-link-type="doi" xlink:href="10.32999/ksu1990-553X/2022-18-2-1">https://doi.org/10.32999/ksu1990-553X/2022-18-2-1</ext-link> [In Ukrainian]</mixed-citation></ref><ref id="B54"><mixed-citation xmlns:xlink="http://www.w3.org/1999/xlink" xlink:type="simple"><person-group><name name-style="western"><surname>Kreczetowicz</surname><given-names>VI</given-names></name></person-group> (<year>1940</year>) <article-title><italic><tp:taxon-name><tp:taxon-name-part taxon-name-part-type="genus">Cytisus</tp:taxon-name-part></tp:taxon-name></italic> in Eastern Europe.</article-title><source>Botanicheskii Zhurnal SSSR</source><volume>25</volume>(<issue>3</issue>): <fpage>252</fpage>–<lpage>264</lpage>. [In Russian]</mixed-citation></ref><ref id="B81"><mixed-citation xmlns:xlink="http://www.w3.org/1999/xlink" xlink:type="simple"><person-group><name name-style="western"><surname>Pifkó</surname><given-names>D</given-names></name><name name-style="western"><surname>Barina</surname><given-names>Z</given-names></name></person-group> (<year>2016</year>) <article-title>Two new <italic><tp:taxon-name><tp:taxon-name-part taxon-name-part-type="genus">Chamaecytisus</tp:taxon-name-part></tp:taxon-name></italic> species (<tp:taxon-name><tp:taxon-name-part taxon-name-part-type="family">Leguminosae</tp:taxon-name-part></tp:taxon-name>-<tp:taxon-name><tp:taxon-name-part taxon-name-part-type="subfamily">Papilionoideae</tp:taxon-name-part></tp:taxon-name>) from Albania, with an overview on the <italic><tp:taxon-name><tp:taxon-name-part taxon-name-part-type="genus">Ch.</tp:taxon-name-part><tp:taxon-name-part taxon-name-part-type="species">ratisbonensis</tp:taxon-name-part></tp:taxon-name></italic> and <italic><tp:taxon-name><tp:taxon-name-part taxon-name-part-type="genus">Ch.</tp:taxon-name-part><tp:taxon-name-part taxon-name-part-type="species">eriocarpus</tp:taxon-name-part></tp:taxon-name></italic> species groups.</article-title><source>Studia Botanica Hungarica</source><volume>47</volume>(<issue>1</issue>): <fpage>163</fpage>–<lpage>178</lpage>. <ext-link xlink:type="simple" ext-link-type="doi" xlink:href="10.17110/StudBot.2016.47.1.163">https://doi.org/10.17110/StudBot.2016.47.1.163</ext-link></mixed-citation></ref><ref id="B33"><mixed-citation xmlns:xlink="http://www.w3.org/1999/xlink" xlink:type="simple"><person-group><name name-style="western"><surname>Grossheim</surname><given-names>AA</given-names></name></person-group> (<year>1952</year>) <source>Flora of the Caucasus, Vol. 5.</source><publisher-name>Academy of Sciences of the USSR</publisher-name>, <publisher-loc>Moscow &amp; Leningrad</publisher-loc>, <size units="page">453 pp</size>. [In Russian]</mixed-citation></ref><ref id="B115"><mixed-citation xmlns:xlink="http://www.w3.org/1999/xlink" xlink:type="simple"><person-group><name name-style="western"><surname>Zernov</surname><given-names>AS</given-names></name></person-group> (<year>2006</year>) <source>Flora of the North-Western Caucasus.</source><publisher-name>KMK Scientific Press</publisher-name>, <publisher-loc>Moscow</publisher-loc>, <size units="page">664 pp</size>. [In Russian]</mixed-citation></ref></ref-list></tp:taxon-treatment>
